# Supplementary material for: 4-Bromo-2-[(E)-{[4-nitro-2-(trifluoro­meth­yl)phen­yl]imino}­meth­yl]phenol
Source: Acta Crystallogr Sect E Struct Rep Online. 2012 Oct 20;68(Pt 11):o3168. doi: 10.1107/S1600536812042262 (PMC3515262; doi:10.1107/S1600536812042262)
Supplement: Supplementary file 1 [file e-68-o3168-sup1.cif]

##############################################################################
#                                                                            #
# This CIF contains the data in a paper accepted for publication in          #
# Acta Crystallographica Section E. It conforms to the requirements of       #
# Notes for Authors for Acta Crystallographica Section E, and has been       #
# peer reviewed under the auspices of the IUCr Commission on Journals.       #
#                                                                            #
# Full details of the Crystallographic Information File format               #
# are given in the paper "The Crystallographic Information File (CIF):       #
# a New Standard Archive File for Crystallography" by S. R. Hall, F. H.      #
# Allen and I. D. Brown [Acta Cryst. (1991), A47, 655-685].                  #
#                                                                            #
# The current version of the core CIF dictionary is obtainable from          #
# ftp://ftp.iucr.org/pub/cif_core.dic.                                       #
#                                                                            #
# Software is freely available for graphical display of the structure(s)     #
# in this CIF. For information consult the CIF software page                 #
# http://www.iucr.org/resources/cif/software.                                #
#                                                                            #
# This file may be used for bona fide research purposes within the           #
# scientific community so long as proper attribution is given to the journal # 
# article from which it was obtained.                                        #
#                                                                            #
##############################################################################
data_global
_audit_creation_method     'PLATON <TABLE ACC> option'
_journal_date_recd_electronic     2012-10-07
_journal_date_accepted     2012-10-09
_journal_name_full     'Acta Crystallographica, Section E'
_journal_year     2012
_journal_volume     68
_journal_issue     11
_journal_page_first     o3168
_journal_page_last     o3168
_journal_paper_category     QO
_journal_paper_doi     10.1107/S1600536812042262
_journal_coeditor_code     XU5632
_publ_contact_author_name
;
Mehmet Akkurt
;
_publ_contact_author_address
;
     Department of Physics
     Faculty of Sciences
     Erciyes University
     38039 Kayseri
     Turkey
;
_publ_contact_author_email     'akkurt@erciyes.edu.tr'
_publ_contact_author_fax     '+90-352-2076666 extra 33106'
_publ_contact_author_phone     '+90-352-2076666 extra 33106'
_publ_section_title
;
4-Bromo-2-[(<i>E</i>)-{[4-nitro-2-(trifluoromethyl)phenyl]imino}methyl]phenol
;
loop_
    _publ_author_name
    _publ_author_address
    'Mehmet Akkurt'
;
Department of Physics,
Faculty of Sciences,
Erciyes University,
38039 Kayseri,
Turkey
;
    'Alan R. Kennedy'
;
Department of Pure & Applied Chemistry,
University of Strathclyde,
295 Cathedral Street,
Glasgow G1 1XL,
Scotland
;
    'Shaaban K. Mohamed'
;
Chemistry and Environmental Division,
Manchester Metropolitan University,
Manchester,
M1 5GD,
England
;
    'Antar A. Abdelhamid'
;
Chemistry and Environmental Division,
Manchester Metropolitan University,
Manchester,
M1 5GD,
England
;
    'Gary J. Miller'
;
Analytical Sciences,
Manchester Metropolitan University,
Manchester,
M1 5GD,
England
;
data_I
_chemical_name_systematic
;
4-Bromo-2-[(<i>E</i>)-{[4-nitro-2-(trifluoromethyl)phenyl]imino}methyl]phenol
;
_chemical_name_common     ?
_chemical_formula_moiety     'C14 H8 Br F3 N2 O3'
_chemical_formula_sum     'C14 H8 Br F3 N2 O3'
_chemical_formula_structural     ?
_chemical_formula_iupac     'C14 H8 Br F3 N2 O3'
_chemical_formula_weight     389.12
_chemical_melting_point     ?
_symmetry_cell_setting     monoclinic
_symmetry_space_group_name_H-M     'P 21/n'
_symmetry_space_group_name_Hall     '-P 2yn'
loop_
    _symmetry_equiv_pos_site_id
    _symmetry_equiv_pos_as_xyz
    1 x,y,z
    2 1/2-x,1/2+y,1/2-z
    3 -x,-y,-z
    4 1/2+x,1/2-y,1/2+z
_cell_length_a     7.3596(5)
_cell_length_b     16.4625(10)
_cell_length_c     11.2599(6)
_cell_angle_alpha     90
_cell_angle_beta     94.955(5)
_cell_angle_gamma     90
_cell_volume     1359.12(14)
_cell_formula_units_Z     4
_cell_measurement_reflns_used     1836
_cell_measurement_theta_min     3.1788
_cell_measurement_theta_max     28.9712
_cell_measurement_temperature     123(2)
_exptl_crystal_description     'cut rod'
_exptl_crystal_colour     yellow
_exptl_crystal_size_max     0.20
_exptl_crystal_size_mid     0.18
_exptl_crystal_size_min     0.18
_exptl_crystal_size_rad     ?
_exptl_crystal_density_diffrn     1.902
_exptl_crystal_density_meas     ?
_exptl_crystal_density_method     'Not Measured'
_exptl_crystal_F_000     768
_exptl_absorpt_coefficient_mu     3.078
_exptl_absorpt_correction_type     multi-scan
_exptl_absorpt_process_details     '(CrysAlis PRO; Oxford Diffraction, 2010)'
_exptl_absorpt_correction_T_min     0.546
_exptl_absorpt_correction_T_max     0.575
_exptl_special_details
;
;
_diffrn_ambient_temperature     123(2)
_diffrn_radiation_type     MoK\a
_diffrn_radiation_wavelength     0.71073
_diffrn_radiation_source     'Enhance (Mo) X-ray Source'
_diffrn_radiation_monochromator     'graphite'
_diffrn_measurement_device_type     'Oxford Diffraction Xcalibur Eos'
_diffrn_measurement_method     '\w scans'
_diffrn_detector_area_resol_mean     16.0727
_diffrn_reflns_number     6329
_diffrn_reflns_av_R_equivalents     0.0427
_diffrn_reflns_av_sigmaI/netI     0.0874
_diffrn_reflns_theta_min     3.19
_diffrn_reflns_theta_max     29.04
_diffrn_reflns_theta_full     25.00
_diffrn_measured_fraction_theta_max     0.869
_diffrn_measured_fraction_theta_full     0.998
_diffrn_reflns_limit_h_min     -9
_diffrn_reflns_limit_h_max     8
_diffrn_reflns_limit_k_min     -18
_diffrn_reflns_limit_k_max     22
_diffrn_reflns_limit_l_min     -14
_diffrn_reflns_limit_l_max     15
_diffrn_reflns_reduction_process
;
;
_diffrn_standards_number     ?
_diffrn_standards_interval_count     ?
_diffrn_standards_interval_time     ?
_diffrn_standards_decay_%     ?
_refine_special_details
;
Refinement on <i>F</i>^2^ for ALL reflections except those flagged by the user
for potential systematic errors. Weighted <i>R</i>-factors <i>wR</i> and all
goodnesses of fit <i>S</i> are based on <i>F</i>^2^, conventional
<i>R</i>-factors <i>R</i> are based on <i>F</i>, with <i>F</i> set to zero for
negative <i>F</i>^2^. The observed criterion of <i>F</i>^2^ > \s(<i>F</i>^2^)
is used only for calculating -<i>R</i>-factor-obs <i>etc</i>. and is not
relevant to the choice of reflections for refinement. <i>R</i>-factors based
on <i>F</i>^2^ are statistically about twice as large as those based on
<i>F</i>, and <i>R</i>-factors based on ALL data will be even larger.
;
_reflns_number_total     3149
_reflns_number_gt     2165
_reflns_threshold_expression     I>2\s(I)
_refine_ls_structure_factor_coef     Fsqd
_refine_ls_matrix_type     full
_refine_ls_R_factor_all     0.0895
_refine_ls_R_factor_gt     0.0501
_refine_ls_wR_factor_gt     0.0770
_refine_ls_wR_factor_ref     0.0900
_refine_ls_goodness_of_fit_ref     1.022
_refine_ls_restrained_S_all     1.036
_refine_ls_number_reflns     3149
_refine_ls_number_parameters     203
_refine_ls_number_restraints     1
_refine_ls_number_constraints     ?
_refine_ls_hydrogen_treatment     constr
_refine_ls_weighting_scheme     calc
_refine_ls_weighting_details
         'calc w=1/[\s^2^(Fo^2^)+(0.0233P)^2^]         where P=(Fo^2^+2Fc^2^)/3'
_atom_sites_solution_hydrogens     geom
_atom_sites_solution_primary     direct
_atom_sites_solution_secondary     difmap
_refine_ls_shift/su_max     0.000
_refine_ls_shift/su_mean     0.000
_refine_diff_density_max     0.513
_refine_diff_density_min     -0.591
_refine_ls_extinction_method     'none'
_refine_ls_abs_structure_details     ?
_refine_ls_abs_structure_Flack     .
loop_
    _atom_type_symbol
    _atom_type_description
    _atom_type_scat_dispersion_real
    _atom_type_scat_dispersion_imag
    _atom_type_scat_source
    C C 0.0033 0.0016 ' International Tables Vol C Tables 4.2.6.8 and 6.1.1.4'
    H H 0.0000 0.0000 ' International Tables Vol C Tables 4.2.6.8 and 6.1.1.4'
    Br Br -0.2901 2.4595
                        ' International Tables Vol C Tables 4.2.6.8 and 6.1.1.4'
    F F 0.0171 0.0103 ' International Tables Vol C Tables 4.2.6.8 and 6.1.1.4'
    N N 0.0061 0.0033 ' International Tables Vol C Tables 4.2.6.8 and 6.1.1.4'
    O O 0.0106 0.0060 ' International Tables Vol C Tables 4.2.6.8 and 6.1.1.4'
_computing_data_collection     'CrysAlis PRO (Oxford Diffraction, 2010)'
_computing_cell_refinement     'CrysAlis PRO (Oxford Diffraction, 2010)'
_computing_data_reduction     'CrysAlis PRO (Oxford Diffraction, 2010)'
_computing_structure_solution     'SHELXS97 (Sheldrick, 2008)'
_computing_structure_refinement     'SHELXL97 (Sheldrick, 2008)'
_computing_molecular_graphics     'ORTEP-3 for Windows (Farrugia, 1997)'
_computing_publication_material
                                'WinGX (Farrugia, 1999) and PLATON (Spek, 2009)'
loop_
    _atom_site_type_symbol
    _atom_site_label
    _atom_site_fract_x
    _atom_site_fract_y
    _atom_site_fract_z
    _atom_site_U_iso_or_equiv
    _atom_site_thermal_displace_type
    _atom_site_calc_flag
    _atom_site_refinement_flags
    _atom_site_occupancy
    _atom_site_disorder_assembly
    _atom_site_disorder_group
    Br Br1 0.40760(6) 0.10935(3) 0.52512(3) 0.0305(2) Uani d . 1.000 . .
    F F1 0.7671(3) 0.08414(14) 1.28090(17) 0.0313(8) Uani d . 1.000 . .
    F F2 1.0022(3) 0.05148(15) 1.39501(17) 0.0404(9) Uani d . 1.000 . .
    F F3 1.0339(3) 0.09587(14) 1.21958(18) 0.0321(8) Uani d . 1.000 . .
    O O1 1.1326(3) -0.22498(18) 1.4389(2) 0.0299(9) Uani d . 1.000 . .
    O O2 1.0746(4) -0.31205(17) 1.2960(2) 0.0286(9) Uani d . 1.000 . .
    O O3 0.7242(4) 0.17073(17) 1.02757(19) 0.0262(9) Uani d . 1.000 . .
    N N1 0.7788(4) 0.01384(19) 1.0499(2) 0.0168(7) Uani d . 1.000 . .
    N N2 1.0692(4) -0.2434(2) 1.3380(3) 0.0231(11) Uani d . 1.000 . .
    C C1 0.6384(5) 0.0741(2) 0.8725(3) 0.0160(11) Uani d . 1.000 . .
    C C2 0.5635(4) 0.0613(2) 0.7551(3) 0.0185(11) Uani d . 1.000 . .
    C C3 0.5065(5) 0.1256(3) 0.6850(3) 0.0192(11) Uani d . 1.000 . .
    C C4 0.5184(5) 0.2040(3) 0.7277(3) 0.0220(12) Uani d . 1.000 . .
    C C5 0.5917(5) 0.2182(2) 0.8437(3) 0.0210(12) Uani d . 1.000 . .
    C C6 0.6520(5) 0.1540(2) 0.9156(3) 0.0176(11) Uani d . 1.000 . .
    C C7 0.6997(4) 0.0045(2) 0.9437(3) 0.0168(7) Uani d . 1.000 . .
    C C8 0.8434(4) -0.0537(2) 1.1180(3) 0.0145(11) Uani d . 1.000 . .
    C C9 0.9215(5) -0.0375(2) 1.2358(3) 0.0158(11) Uani d . 1.000 . .
    C C10 0.9916(4) -0.1002(2) 1.3070(3) 0.0185(11) Uani d . 1.000 . .
    C C11 0.9869(4) -0.1777(2) 1.2628(3) 0.0165(11) Uani d . 1.000 . .
    C C12 0.9119(5) -0.1958(2) 1.1491(3) 0.0194(12) Uani d . 1.000 . .
    C C13 0.8421(5) -0.1338(2) 1.0781(3) 0.0190(11) Uani d . 1.000 . .
    C C14 0.9282(5) 0.0480(3) 1.2828(3) 0.0225(12) Uani d . 1.000 . .
    H H1O 0.75720 0.12730 1.06220 0.0390 Uiso c R 1.000 . .
    H H2 0.55230 0.00760 0.72440 0.0220 Uiso c R 1.000 . .
    H H4 0.47670 0.24810 0.67820 0.0260 Uiso c R 1.000 . .
    H H5 0.60030 0.27220 0.87360 0.0250 Uiso c R 1.000 . .
    H H7 0.68160 -0.04870 0.91210 0.0200 Uiso c RD 1.000 . .
    H H10 1.04260 -0.08970 1.38590 0.0220 Uiso c R 1.000 . .
    H H12 0.90880 -0.25020 1.12080 0.0230 Uiso c R 1.000 . .
    H H13 0.79150 -0.14570 0.99960 0.0230 Uiso c RD 1.000 . .
loop_
    _atom_site_aniso_label
    _atom_site_aniso_U_11
    _atom_site_aniso_U_22
    _atom_site_aniso_U_33
    _atom_site_aniso_U_12
    _atom_site_aniso_U_13
    _atom_site_aniso_U_23
    Br1 0.0418(3) 0.0288(3) 0.0189(2) 0.0038(2) -0.0083(2) 0.0014(2)
    F1 0.0389(14) 0.0225(14) 0.0323(13) 0.0074(12) 0.0023(10) -0.0076(11)
    F2 0.0708(18) 0.0249(16) 0.0215(12) 0.0036(15) -0.0195(11) -0.0031(11)
    F3 0.0407(14) 0.0180(14) 0.0370(13) -0.0091(12) -0.0002(10) -0.0010(11)
    O1 0.0367(17) 0.0287(18) 0.0221(14) -0.0014(15) -0.0098(11) 0.0078(14)
    O2 0.0364(17) 0.0168(17) 0.0325(15) 0.0032(15) 0.0019(12) 0.0047(13)
    O3 0.0387(17) 0.0174(16) 0.0206(14) 0.0006(15) -0.0082(11) 0.0014(12)
    N1 0.0190(12) 0.0145(13) 0.0168(11) -0.0024(11) 0.0008(9) 0.0019(11)
    N2 0.0215(18) 0.023(2) 0.0249(18) 0.0009(17) 0.0021(13) 0.0074(16)
    C1 0.0146(19) 0.017(2) 0.0164(18) -0.0012(17) 0.0015(14) 0.0063(17)
    C2 0.0190(19) 0.015(2) 0.021(2) -0.0019(18) -0.0007(14) -0.0029(17)
    C3 0.0156(19) 0.024(2) 0.0178(19) -0.0020(18) -0.0004(14) 0.0031(17)
    C4 0.020(2) 0.023(2) 0.023(2) -0.0011(19) 0.0022(15) 0.0039(18)
    C5 0.025(2) 0.013(2) 0.025(2) 0.0003(18) 0.0022(15) 0.0016(17)
    C6 0.0170(19) 0.016(2) 0.0198(19) -0.0017(18) 0.0014(14) 0.0005(17)
    C7 0.0190(12) 0.0145(13) 0.0168(11) -0.0024(11) 0.0008(9) 0.0019(11)
    C8 0.0136(18) 0.016(2) 0.0139(18) 0.0001(17) 0.0015(13) 0.0036(16)
    C9 0.0169(19) 0.016(2) 0.0144(18) -0.0003(17) 0.0015(14) 0.0020(16)
    C10 0.0168(19) 0.025(2) 0.0136(18) -0.0014(19) 0.0009(13) 0.0002(17)
    C11 0.0138(19) 0.018(2) 0.0177(18) 0.0029(17) 0.0018(14) 0.0057(17)
    C12 0.022(2) 0.012(2) 0.024(2) -0.0020(18) 0.0015(15) -0.0028(17)
    C13 0.028(2) 0.014(2) 0.0139(18) -0.0011(18) -0.0037(15) -0.0018(16)
    C14 0.029(2) 0.017(2) 0.020(2) -0.001(2) -0.0071(16) 0.0025(17)
_geom_special_details
;
Bond distances, angles <i>etc</i>. have been calculated using the rounded
fractional coordinates. All su's are estimated from the variances of the
(full) variance-covariance matrix. The cell e.s.d.'s are taken into account in
the estimation of distances, angles and torsion angles
;
loop_
    _geom_bond_atom_site_label_1
    _geom_bond_atom_site_label_2
    _geom_bond_site_symmetry_1
    _geom_bond_site_symmetry_2
    _geom_bond_distance
    _geom_bond_publ_flag
    Br1 C3 . . 1.902(3) no
    F1 C14 . . 1.325(5) no
    F2 C14 . . 1.333(4) no
    F3 C14 . . 1.352(5) no
    O1 N2 . . 1.228(4) no
    O2 N2 . . 1.227(4) no
    O3 C6 . . 1.354(4) no
    O3 H1O . . 0.8400 no
    N1 C7 . . 1.293(4) no
    N1 C8 . . 1.410(4) no
    N2 C11 . . 1.471(5) no
    C1 C6 . . 1.403(5) no
    C1 C7 . . 1.448(5) no
    C1 C2 . . 1.404(5) no
    C2 C3 . . 1.365(5) no
    C3 C4 . . 1.378(7) no
    C4 C5 . . 1.389(5) no
    C5 C6 . . 1.381(5) no
    C8 C13 . . 1.393(5) no
    C8 C9 . . 1.425(5) no
    C9 C10 . . 1.379(5) no
    C9 C14 . . 1.503(6) no
    C10 C11 . . 1.369(5) no
    C11 C12 . . 1.382(5) no
    C12 C13 . . 1.369(5) no
    C2 H2 . . 0.9500 no
    C4 H4 . . 0.9500 no
    C5 H5 . . 0.9500 no
    C7 H7 . . 0.9500 no
    C10 H10 . . 0.9500 no
    C12 H12 . . 0.9500 no
    C13 H13 . . 0.9500 no
loop_
    _geom_angle_atom_site_label_1
    _geom_angle_atom_site_label_2
    _geom_angle_atom_site_label_3
    _geom_angle_site_symmetry_1
    _geom_angle_site_symmetry_2
    _geom_angle_site_symmetry_3
    _geom_angle
    _geom_angle_publ_flag
    C6 O3 H1O . . . 109.00 no
    C7 N1 C8 . . . 120.9(3) no
    O1 N2 C11 . . . 117.1(3) no
    O2 N2 C11 . . . 118.7(3) no
    O1 N2 O2 . . . 124.2(3) no
    C2 C1 C7 . . . 118.8(3) no
    C6 C1 C7 . . . 122.8(3) no
    C2 C1 C6 . . . 118.5(3) no
    C1 C2 C3 . . . 120.3(3) no
    Br1 C3 C2 . . . 120.8(3) no
    Br1 C3 C4 . . . 118.0(3) no
    C2 C3 C4 . . . 121.2(3) no
    C3 C4 C5 . . . 119.6(4) no
    C4 C5 C6 . . . 120.1(3) no
    O3 C6 C5 . . . 118.1(3) no
    C1 C6 C5 . . . 120.3(3) no
    O3 C6 C1 . . . 121.6(3) no
    N1 C7 C1 . . . 120.8(3) no
    N1 C8 C13 . . . 125.4(3) no
    C9 C8 C13 . . . 117.9(3) no
    N1 C8 C9 . . . 116.7(3) no
    C8 C9 C14 . . . 120.1(3) no
    C10 C9 C14 . . . 119.8(3) no
    C8 C9 C10 . . . 120.1(3) no
    C9 C10 C11 . . . 119.3(3) no
    N2 C11 C10 . . . 118.7(3) no
    C10 C11 C12 . . . 122.2(3) no
    N2 C11 C12 . . . 119.1(3) no
    C11 C12 C13 . . . 118.7(3) no
    C8 C13 C12 . . . 121.7(3) no
    F1 C14 F3 . . . 106.5(3) no
    F1 C14 C9 . . . 114.4(3) no
    F1 C14 F2 . . . 106.7(3) no
    F2 C14 C9 . . . 111.9(3) no
    F3 C14 C9 . . . 111.3(3) no
    F2 C14 F3 . . . 105.5(3) no
    C1 C2 H2 . . . 120.00 no
    C3 C2 H2 . . . 120.00 no
    C3 C4 H4 . . . 120.00 no
    C5 C4 H4 . . . 120.00 no
    C4 C5 H5 . . . 120.00 no
    C6 C5 H5 . . . 120.00 no
    N1 C7 H7 . . . 120.00 no
    C1 C7 H7 . . . 120.00 no
    C9 C10 H10 . . . 120.00 no
    C11 C10 H10 . . . 120.00 no
    C11 C12 H12 . . . 121.00 no
    C13 C12 H12 . . . 121.00 no
    C8 C13 H13 . . . 119.00 no
    C12 C13 H13 . . . 119.00 no
loop_
    _geom_torsion_atom_site_label_1
    _geom_torsion_atom_site_label_2
    _geom_torsion_atom_site_label_3
    _geom_torsion_atom_site_label_4
    _geom_torsion_site_symmetry_1
    _geom_torsion_site_symmetry_2
    _geom_torsion_site_symmetry_3
    _geom_torsion_site_symmetry_4
    _geom_torsion
    _geom_torsion_publ_flag
    C8 N1 C7 C1 . . . . -178.1(3) no
    C7 N1 C8 C9 . . . . -177.4(3) no
    C7 N1 C8 C13 . . . . 4.8(5) no
    O1 N2 C11 C10 . . . . 2.4(4) no
    O1 N2 C11 C12 . . . . -179.2(3) no
    O2 N2 C11 C10 . . . . -175.8(3) no
    O2 N2 C11 C12 . . . . 2.5(5) no
    C6 C1 C2 C3 . . . . 0.3(5) no
    C7 C1 C2 C3 . . . . -179.2(3) no
    C2 C1 C6 O3 . . . . -179.5(3) no
    C2 C1 C6 C5 . . . . 0.4(5) no
    C7 C1 C6 O3 . . . . 0.0(6) no
    C7 C1 C6 C5 . . . . 179.9(3) no
    C2 C1 C7 N1 . . . . 176.1(3) no
    C6 C1 C7 N1 . . . . -3.4(5) no
    C1 C2 C3 Br1 . . . . 179.2(3) no
    C1 C2 C3 C4 . . . . -0.9(5) no
    Br1 C3 C4 C5 . . . . -179.3(3) no
    C2 C3 C4 C5 . . . . 0.8(6) no
    C3 C4 C5 C6 . . . . -0.1(6) no
    C4 C5 C6 O3 . . . . 179.3(3) no
    C4 C5 C6 C1 . . . . -0.5(6) no
    N1 C8 C9 C10 . . . . -178.5(3) no
    N1 C8 C9 C14 . . . . 1.4(5) no
    C13 C8 C9 C10 . . . . -0.5(5) no
    C13 C8 C9 C14 . . . . 179.3(3) no
    N1 C8 C13 C12 . . . . 178.3(3) no
    C9 C8 C13 C12 . . . . 0.5(5) no
    C8 C9 C10 C11 . . . . 0.7(5) no
    C14 C9 C10 C11 . . . . -179.2(3) no
    C8 C9 C14 F1 . . . . 57.2(4) no
    C8 C9 C14 F2 . . . . 178.7(3) no
    C8 C9 C14 F3 . . . . -63.6(4) no
    C10 C9 C14 F1 . . . . -122.9(3) no
    C10 C9 C14 F2 . . . . -1.5(5) no
    C10 C9 C14 F3 . . . . 116.3(4) no
    C9 C10 C11 N2 . . . . 177.4(3) no
    C9 C10 C11 C12 . . . . -0.8(5) no
    N2 C11 C12 C13 . . . . -177.5(3) no
    C10 C11 C12 C13 . . . . 0.8(5) no
    C11 C12 C13 C8 . . . . -0.6(5) no
loop_
    _geom_hbond_atom_site_label_D
    _geom_hbond_atom_site_label_H
    _geom_hbond_atom_site_label_A
    _geom_hbond_site_symmetry_A
    _geom_hbond_distance_DH
    _geom_hbond_distance_HA
    _geom_hbond_distance_DA
    _geom_hbond_angle_DHA
    _geom_hbond_publ_flag
    O3 H1O N1 . 0.84 1.88 2.623(4) 146. yes
    C10 H10 F2 . 0.95 2.35 2.685(4) 100. no
    C13 H13 O1 4_444 0.95 2.50 3.134(4) 125. no
_iucr_refine_instructions_details
;
TITL 488-Y  P 1 21/n 1   R = 0.05
CELL  0.71073    7.3596   16.4625   11.2599    90.000    94.955    90.000
ZERR        4    0.0005    0.0010    0.0006     0.000     0.005     0.000
LATT   1
SYMM     0.50000 - X ,    0.50000 + Y ,    0.50000 - Z
SFAC  C  H Br  F  N  O
UNIT    56   32   4  12   8  12
TEMP  -150
L.S. 13
FMAP 2
PLAN 5
EADP   N1 C7
DFIX  2.2 H7 H13
ACTA 50
LIST 4
BOND $H
CONF
WGHT    0.023300
FVAR       1.62815
BR1   3    0.407599    0.109345    0.525125    11.00000    0.04175    0.02877 =
         0.01893    0.00142   -0.00830    0.00380
F1    4    0.767108    0.084138    1.280896    11.00000    0.03892    0.02253 =
         0.03231   -0.00759    0.00234    0.00740
F2    4    1.002246    0.051483    1.395012    11.00000    0.07081    0.02495 =
         0.02153   -0.00309   -0.01951    0.00358
F3    4    1.033890    0.095869    1.219576    11.00000    0.04073    0.01801 =
         0.03704   -0.00100   -0.00021   -0.00915
O1    6    1.132567   -0.224984    1.438875    11.00000    0.03670    0.02868 =
         0.02214    0.00783   -0.00982   -0.00145
O2    6    1.074552   -0.312048    1.295978    11.00000    0.03643    0.01685 =
         0.03253    0.00466    0.00192    0.00324
O3    6    0.724200    0.170730    1.027573    11.00000    0.03866    0.01741 =
         0.02058    0.00144   -0.00819    0.00057
AFIX 147
H1O   2    0.757210    0.127303    1.062177    11.00000   -1.50000
AFIX   0
N1    5    0.778764    0.013837    1.049937    11.00000    0.01898    0.01450 =
         0.01681    0.00193    0.00085   -0.00244
N2    5    1.069237   -0.243432    1.337952    11.00000    0.02148    0.02266 =
         0.02495    0.00737    0.00207    0.00091
C1    1    0.638361    0.074144    0.872497    11.00000    0.01460    0.01739 =
         0.01639    0.00634    0.00152   -0.00121
C2    1    0.563467    0.061268    0.755137    11.00000    0.01904    0.01468 =
         0.02120   -0.00293   -0.00070   -0.00190
AFIX  43
H2    2    0.552347    0.007593    0.724382    11.00000   -1.20000
AFIX   0
C3    1    0.506492    0.125644    0.684955    11.00000    0.01558    0.02400 =
         0.01780    0.00306   -0.00042   -0.00197
C4    1    0.518364    0.203974    0.727713    11.00000    0.01989    0.02266 =
         0.02250    0.00390    0.00223   -0.00115
AFIX  43
H4    2    0.476654    0.248058    0.678173    11.00000   -1.20000
AFIX   0
C5    1    0.591666    0.218204    0.843692    11.00000    0.02547    0.01289 =
         0.02497    0.00158    0.00218    0.00031
AFIX  43
H5    2    0.600326    0.272156    0.873584    11.00000   -1.20000
AFIX   0
C6    1    0.651978    0.153991    0.915602    11.00000    0.01703    0.01614 =
         0.01982    0.00050    0.00139   -0.00171
C7    1    0.699677    0.004452    0.943727    11.00000    0.01898    0.01450 =
         0.01681    0.00193    0.00085   -0.00244
AFIX  43
H7    2    0.681576   -0.048703    0.912050    11.00000   -1.20000
AFIX   0
C8    1    0.843405   -0.053661    1.118033    11.00000    0.01355    0.01616 =
         0.01393    0.00355    0.00147    0.00005
C9    1    0.921478   -0.037511    1.235785    11.00000    0.01687    0.01582 =
         0.01440    0.00201    0.00147   -0.00028
C10   1    0.991584   -0.100169    1.307010    11.00000    0.01676    0.02471 =
         0.01360    0.00022    0.00092   -0.00135
AFIX  43
H10   2    1.042583   -0.089654    1.385910    11.00000   -1.20000
AFIX   0
C11   1    0.986905   -0.177720    1.262789    11.00000    0.01378    0.01814 =
         0.01770    0.00574    0.00176    0.00292
C12   1    0.911916   -0.195834    1.149138    11.00000    0.02231    0.01157 =
         0.02367   -0.00278    0.00147   -0.00196
AFIX  43
H12   2    0.908838   -0.250222    1.120834    11.00000   -1.20000
AFIX   0
C13   1    0.842088   -0.133766    1.078095    11.00000    0.02797    0.01414 =
         0.01387   -0.00178   -0.00373   -0.00113
AFIX  43
H13   2    0.791452   -0.145666    0.999550    11.00000   -1.20000
AFIX   0
C14   1    0.928191    0.047989    1.282835    11.00000    0.02923    0.01680 =
         0.01967    0.00248   -0.00712   -0.00108
HKLF 4
REM  488-Y  P 1 21/n 1   R = 0.05
REM R1 =  0.0501 for   2165 Fo > 4sig(Fo)  and  0.0895 for all   3149 data
REM    203 parameters refined using      1 restraints
END
WGHT      0.0233      0.0000
REM Highest difference peak  0.513,  deepest hole -0.591,  1-sigma level  0.107
Q1    1   0.8528 -0.1558  1.1386  11.00000  0.05    0.46
Q2    1   0.6732  0.0411  0.8984  11.00000  0.05    0.46
Q3    1   0.5356  0.0794  0.5003  11.00000  0.05    0.45
Q4    1   0.4363  0.1716  0.4613  11.00000  0.05    0.43
Q5    1   0.9044 -0.0653  1.2720  11.00000  0.05    0.42
;
