# Supplementary material for: 4-Bromo-2-[(E)-{[4-nitro-2-(trifluoro­meth­yl)phen­yl]imino}­meth­yl]phenol
Source: Acta Crystallogr Sect E Struct Rep Online. 2012 Oct 20;68(Pt 11):o3168. doi: 10.1107/S1600536812042262 (PMC3515262; doi:10.1107/S1600536812042262)
Supplement: Supplementary file 2 [file e-68-o3168-Isup2.hkl]

# 
# h,k,l, Fc-squared, Fo-squared, sigma(Fo-squared) and status flag 
# 
data_I
_shelx_title ' 488-Y  P 1 21/n 1   R = 0.05' 
_shelx_refln_list_code          4 
_shelx_F_calc_maximum      279.75 
_exptl_crystal_F_000       768.00 
_reflns_d_resolution_high  0.7322 
 
loop_ 
 _symmetry_equiv_pos_as_xyz 
 'x, y, z' 
 '-x+1/2, y+1/2, -z+1/2' 
 '-x, -y, -z' 
 'x-1/2, -y-1/2, z-1/2' 
 
_cell_length_a     7.3596 
_cell_length_b    16.4625 
_cell_length_c    11.2599 
_cell_angle_alpha  90.000 
_cell_angle_beta   94.955 
_cell_angle_gamma  90.000 
 
_shelx_F_squared_multiplier     1.000 
 
loop_ 
 _refln_index_h 
 _refln_index_k 
 _refln_index_l 
 _refln_F_squared_calc 
 _refln_F_squared_meas 
 _refln_F_squared_sigma 
 _refln_observed_status 
   2   0   0    18816.48    19687.08    131.99 o 
   4   0   0      303.67      285.10     26.25 o 
   6   0   0     2030.74     2084.01    181.17 o 
   8   0   0       12.17        8.08     42.18 o 
   2   1   0      964.92      948.50     21.55 o 
   3   1   0     1970.30     2019.07     60.25 o 
   4   1   0     1685.91     1649.00     51.10 o 
   5   1   0     3826.86     3808.51     92.02 o 
   6   1   0      274.46      339.95     56.23 o 
   7   1   0      218.76      177.27     49.21 o 
   8   1   0      787.37      731.11     96.71 o 
   9   1   0       18.92       91.96     66.21 o 
   1   2   0      284.42      269.39     21.77 o 
   2   2   0      812.42      910.31     31.30 o 
   3   2   0    18385.76    18703.95    235.50 o 
   4   2   0      600.10      575.85     46.32 o 
   5   2   0      135.49      126.71     18.63 o 
   6   2   0        1.93        2.77     19.39 o 
   7   2   0      202.36      281.51     57.95 o 
   8   2   0       37.96       93.58     37.87 o 
   9   2   0      364.27      290.00     69.07 o 
   1   3   0     7641.97     7952.74    290.09 o 
   2   3   0      321.35      246.49     23.62 o 
   3   3   0        1.05       12.71      9.84 o 
   4   3   0      855.15      848.55     39.20 o 
   5   3   0      579.92      682.68     56.81 o 
   6   3   0       90.84      102.99     19.32 o 
   7   3   0      364.21      339.92     63.83 o 
   8   3   0     1814.68     1658.41    138.65 o 
   9   3   0       24.22       -1.92     37.46 o 
   0   4   0     8611.17     8316.70    103.95 o 
   1   4   0      332.92      272.97     24.79 o 
   2   4   0     1573.70     1711.38     61.23 o 
   3   4   0      638.49      684.74     77.24 o 
   4   4   0      221.00      231.47     24.02 o 
   5   4   0      236.29      258.44     25.78 o 
   6   4   0      116.06       97.35     28.04 o 
   7   4   0        3.80       39.68     31.10 o 
   8   4   0      227.31      236.58    114.06 o 
   9   4   0        1.88       70.64     65.03 o 
   1   5   0     2465.55     2350.62     74.55 o 
   2   5   0      112.10      160.32     46.92 o 
   3   5   0     1032.40     1152.03    109.01 o 
   4   5   0     1353.47     1344.48     61.82 o 
   5   5   0     5686.01     5848.27    132.05 o 
   6   5   0       98.67       95.78     37.11 o 
   7   5   0      158.52      124.77     43.60 o 
   8   5   0       46.79      137.94     64.42 o 
   0   6   0     8603.27     8410.12    185.80 o 
   1   6   0     4722.03     4542.87    113.94 o 
   2   6   0     4967.62     4961.72    129.86 o 
   3   6   0     4683.39     4787.64    222.50 o 
   4   6   0      908.06     1054.82     81.98 o 
   5   6   0      287.54      289.85     33.95 o 
   6   6   0      574.24      534.48     71.14 o 
   7   6   0      319.62      312.61     63.95 o 
   8   6   0       14.12       20.72     40.69 o 
   1   7   0     1623.94     1644.94     72.85 o 
   2   7   0    10001.56    10422.38    908.12 o 
   3   7   0        5.73       32.34     42.36 o 
   4   7   0     1193.76     1116.52    123.14 o 
   5   7   0      109.45       96.65     33.49 o 
   6   7   0      214.36      209.18     53.89 o 
   7   7   0        0.74       40.43     61.81 o 
   8   7   0      617.85      643.62     93.84 o 
   0   8   0      128.05        0.60     27.87 o 
   1   8   0      439.19      398.56     34.62 o 
   2   8   0       48.91      117.94     29.62 o 
   3   8   0     1391.26     1265.01    126.07 o 
   4   8   0      748.96      895.33    118.48 o 
   5   8   0      301.04      308.89     53.26 o 
   6   8   0      166.49      252.35     55.20 o 
   7   8   0       73.65       58.10     39.00 o 
   8   8   0        5.66       51.88     53.13 o 
   1   9   0     4986.03     4948.71    103.49 o 
   2   9   0        1.32        5.47     26.35 o 
   3   9   0      223.72      306.03     73.38 o 
   4   9   0      376.22      339.57     80.19 o 
   5   9   0     1554.42     1562.97    162.03 o 
   6   9   0      137.07       94.84    117.40 o 
   7   9   0      166.16      201.17     85.19 o 
   8   9   0       12.64       77.86     53.39 o 
   0  10   0     4802.14     4449.79    177.05 o 
   1  10   0     1007.30     1022.63     45.60 o 
   2  10   0      464.35      538.27     52.54 o 
   3  10   0       43.41       50.54     38.35 o 
   4  10   0       26.60       97.83     60.46 o 
   5  10   0        5.60       -8.97     49.26 o 
   6  10   0      806.51      692.63    125.59 o 
   7  10   0      194.10      248.48     64.19 o 
   8  10   0       61.76       55.52     52.26 o 
   1  11   0      777.10      774.13     42.02 o 
   2  11   0     3845.43     3485.42    143.42 o 
   3  11   0     1273.31     1275.29    144.71 o 
   4  11   0      130.68      431.35    122.56 o 
   5  11   0      692.39      733.30    121.30 o 
   6  11   0      258.22      164.85     52.44 o 
   7  11   0       50.98        8.40     38.36 o 
   0  12   0      249.06      225.18     45.72 o 
   1  12   0     1868.25     1856.43     87.22 o 
   2  12   0     2441.76     2428.37    124.83 o 
   3  12   0     9548.80     8578.59    379.21 o 
   4  12   0      768.34      955.45    142.79 o 
   5  12   0      362.90      257.20     85.54 o 
   6  12   0       57.71        0.06     39.06 o 
   7  12   0      346.21      462.29    131.80 o 
   1  13   0      787.30      881.46     78.06 o 
   2  13   0     1725.16     1684.75    109.81 o 
   3  13   0        2.34       37.29     49.72 o 
   4  13   0      146.17       99.87     83.44 o 
   5  13   0      610.09      724.26    134.47 o 
   6  13   0       68.18      120.69     51.16 o 
   7  13   0      170.53      260.47     94.52 o 
   0  14   0     2887.82     2775.47    165.91 o 
   1  14   0     2287.34     2195.06    128.12 o 
   2  14   0     2214.46     2387.81    133.10 o 
   3  14   0        1.22       30.92     45.61 o 
   4  14   0       70.89      143.26     82.37 o 
   5  14   0       67.74      131.73     87.89 o 
   6  14   0      816.21      878.91    157.34 o 
   1  15   0      108.49       27.24     30.86 o 
   2  15   0     1614.43     1647.14    116.64 o 
   3  15   0      878.75      883.66     91.03 o 
   4  15   0     1322.32     1481.80    124.02 o 
   5  15   0      609.58      509.83    124.04 o 
   6  15   0       67.47      -55.94     71.04 o 
   0  16   0       84.19      140.09     46.86 o 
   1  16   0      854.33      663.17     73.75 o 
   2  16   0       49.13       68.09     51.85 o 
   3  16   0      623.65      688.46     83.36 o 
   4  16   0        9.79      127.97     58.90 o 
   5  16   0       32.50       -4.90     54.62 o 
   1  17   0      380.07      428.59    119.71 o 
   2  17   0      585.47      539.09     73.69 o 
   3  17   0       12.61       60.51     48.23 o 
   4  17   0       78.85      213.76     61.06 o 
   5  17   0      179.15      195.22     59.26 o 
   6  17   0      245.24      342.93    100.77 o 
   1  18   0      187.18      153.87     64.36 o 
   2  18   0      167.43      260.39    102.40 o 
   3  18   0        8.06        7.93     65.09 o 
   4  18   0      178.08      331.51    111.42 o 
   5  18   0       46.67      116.59     74.45 o 
   1  19   0      314.08      200.64     86.44 o 
   2  19   0      135.41      195.21     89.05 o 
   3  19   0      259.42      154.86     85.82 o 
   0  20   0      472.41      514.06    165.24 o 
   1  20   0       10.90      141.51     97.05 o 
   2  20   0      296.74      420.58    136.58 o 
   1  21   0      905.00      912.25    168.87 o 
  -9   0   1      127.44      317.42     96.40 o 
  -7   0   1       23.64      -26.53     51.15 o 
  -5   0   1     2971.00     2975.96    196.21 o 
  -3   0   1     2616.78     2810.78     97.91 o 
  -1   0   1      438.67      434.20     21.25 o 
   1   0   1     3712.25     3829.56     99.24 o 
   3   0   1     3739.76     3941.61     95.13 o 
   5   0   1     3609.91     3625.18    136.99 o 
   7   0   1     1413.17     1396.73    165.55 o 
   9   0   1        1.98        5.04     63.00 o 
  -9   1   1       17.20       53.82     49.37 o 
  -8   1   1       13.40       45.56     44.14 o 
  -7   1   1      202.19      210.79     48.10 o 
  -6   1   1      570.91      567.90     72.55 o 
  -5   1   1      630.35      643.41     53.70 o 
  -4   1   1      487.00      396.92     20.83 o 
  -3   1   1      977.06      910.11     40.23 o 
  -2   1   1    36332.56    38863.60    247.65 o 
  -1   1   1     1762.76     1722.77     48.34 o 
   1   1   1     1185.07     1201.82     21.17 o 
   2   1   1     1898.79     1907.19     31.86 o 
   3   1   1       97.86       92.60     12.51 o 
   4   1   1      467.35      449.12     25.30 o 
   5   1   1        6.76       17.67     14.02 o 
   6   1   1     1811.39     1871.25     77.60 o 
   7   1   1      588.34      681.93     86.56 o 
   8   1   1       16.97       20.03     34.68 o 
   9   1   1      147.53      245.22    112.52 o 
  -9   2   1       43.56       55.92     45.99 o 
  -8   2   1       94.27      189.81     60.12 o 
  -7   2   1        0.21       59.68     41.01 o 
  -6   2   1        8.46        9.96     12.02 o 
  -5   2   1     1195.07     1147.15     45.75 o 
  -4   2   1       42.90       13.62     18.26 o 
  -3   2   1     4168.73     4275.88     87.22 o 
  -2   2   1    44261.43    46134.59    410.94 o 
  -1   2   1      440.19      468.71     28.18 o 
   1   2   1     6786.53     7284.04     87.19 o 
   2   2   1    12875.39    13193.46    106.10 o 
   3   2   1       53.93       57.81     10.04 o 
   4   2   1     3928.97     3976.61    114.88 o 
   5   2   1      113.41      100.79     18.82 o 
   6   2   1     1517.47     1522.38     72.25 o 
   7   2   1      225.12      247.88     52.41 o 
   8   2   1      891.09     1096.02    114.76 o 
   9   2   1        9.06      115.61     82.49 o 
  -9   3   1      157.38      201.81     66.69 o 
  -8   3   1       51.29       47.21     39.22 o 
  -7   3   1     1881.00     1879.39    138.19 o 
  -6   3   1      262.67      267.88     26.22 o 
  -5   3   1        0.37        8.00     22.27 o 
  -4   3   1      123.19       95.04     13.15 o 
  -3   3   1    11306.50    11429.66    173.40 o 
  -2   3   1       70.96       65.63     14.65 o 
  -1   3   1    25959.59    26686.45    501.04 o 
   0   3   1     1048.29     1075.40     43.39 o 
   1   3   1      570.40      645.36     33.21 o 
   2   3   1      107.67       90.85     16.39 o 
   3   3   1     6253.02     6146.53    101.23 o 
   4   3   1      705.39      657.61     37.75 o 
   5   3   1      269.70      285.92     68.00 o 
   6   3   1      211.81      212.75     27.89 o 
   7   3   1      191.79      212.87     51.08 o 
   8   3   1       99.75      140.53     52.31 o 
   9   3   1      106.59      105.06     50.87 o 
  -9   4   1       65.03        3.80     60.14 o 
  -8   4   1      116.34      359.08    104.96 o 
  -7   4   1       82.56      118.37     34.31 o 
  -6   4   1      251.92      265.48     43.67 o 
  -5   4   1     3396.97     3349.31    116.53 o 
  -4   4   1      199.56      288.18     44.13 o 
  -3   4   1      305.30      243.93     29.58 o 
  -2   4   1       36.38       59.66     14.32 o 
  -1   4   1     8062.90     8226.82    149.32 o 
   0   4   1     2792.59     2753.16     74.91 o 
   1   4   1    22526.75    22574.20    245.18 o 
   2   4   1     1466.86     1397.37     56.28 o 
   3   4   1      116.26      142.37     23.14 o 
   4   4   1     4491.61     4688.69    101.53 o 
   5   4   1     2960.31     2836.33     85.49 o 
   6   4   1        2.99        5.58     19.31 o 
   7   4   1      582.65      533.45     63.25 o 
   8   4   1       76.93       -5.20     33.05 o 
   9   4   1        0.83      -11.21     46.27 o 
  -8   5   1        0.92        9.25     37.50 o 
  -7   5   1        1.71       14.24     32.86 o 
  -6   5   1     3633.31     3503.41    171.38 o 
  -5   5   1       19.32       18.39     14.06 o 
  -4   5   1     4115.71     4172.66    153.11 o 
  -3   5   1       41.29       26.36     26.54 o 
  -2   5   1      848.00      884.19     82.90 o 
  -1   5   1      271.22      239.12     17.85 o 
   0   5   1    22418.44    22323.32    157.09 o 
   1   5   1     5622.80     5387.99    131.99 o 
   2   5   1     3244.34     3314.09    161.86 o 
   3   5   1     2043.44     2308.71    152.13 o 
   4   5   1      783.28      952.28     55.31 o 
   5   5   1      157.36      168.90     26.72 o 
   6   5   1     1677.94     1634.48    119.99 o 
   7   5   1      124.40      149.69     48.01 o 
   8   5   1      141.33      -14.04     41.22 o 
  -8   6   1      130.46       83.34     38.35 o 
  -7   6   1       19.47      -11.27     32.08 o 
  -6   6   1        5.78       24.02     36.58 o 
  -5   6   1      170.09      140.16     23.96 o 
  -4   6   1     1625.14     1699.82    147.22 o 
  -3   6   1      250.74      358.52     68.41 o 
  -2   6   1     2454.00     2360.41    138.82 o 
  -1   6   1      273.23      238.67     33.27 o 
   0   6   1       85.88      123.81     14.56 o 
   1   6   1     1201.22     1125.10     51.64 o 
   2   6   1     2468.62     2480.46    100.45 o 
   3   6   1     2263.87     2406.57    162.29 o 
   4   6   1      496.76      410.51     55.07 o 
   5   6   1      555.37      533.35     67.38 o 
   6   6   1       57.91       32.03     30.86 o 
   7   6   1      351.43      371.70     71.41 o 
   8   6   1      450.00      472.56     84.90 o 
  -8   7   1       22.82       27.04     43.67 o 
  -7   7   1      762.34      764.49    151.78 o 
  -6   7   1      128.66      134.36     39.70 o 
  -5   7   1        0.95        0.49     28.78 o 
  -4   7   1     1019.09     1009.11    113.53 o 
  -3   7   1     7959.13     7923.94    291.21 o 
  -2   7   1      101.87      171.65    151.94 o 
  -1   7   1     2659.61     2755.76     68.12 o 
   0   7   1     2331.63     2501.64     63.58 o 
   1   7   1      229.54      289.89     50.71 o 
   2   7   1     2978.85     3433.21    119.79 o 
   3   7   1     8056.28     7695.18    299.67 o 
   4   7   1        2.86       24.83     41.43 o 
   5   7   1      166.95      193.11     43.95 o 
   6   7   1       95.25       99.02     43.29 o 
   7   7   1      376.32      457.46     76.87 o 
   8   7   1       48.13       68.96    113.51 o 
  -8   8   1      293.05      286.50     69.74 o 
  -7   8   1       81.75       88.54     71.32 o 
  -6   8   1      267.37      280.62     85.05 o 
  -5   8   1      283.80      273.58     63.09 o 
  -4   8   1      758.40      946.68    119.65 o 
  -3   8   1      172.26      168.67     52.05 o 
  -2   8   1     6586.81     6598.46    144.57 o 
  -1   8   1     5173.29     5219.93     99.88 o 
   0   8   1       23.68       24.26     18.88 o 
   1   8   1     3718.95     3612.67    111.06 o 
   2   8   1     1503.61     1314.59    125.46 o 
   3   8   1      199.19      176.52     57.97 o 
   4   8   1     2871.55     2975.35    207.78 o 
   5   8   1      558.95      530.44     65.47 o 
   6   8   1      116.43      163.67     46.04 o 
   7   8   1      127.52      121.14     62.79 o 
   8   8   1      621.45      659.08    146.12 o 
  -8   9   1        2.09        8.53     49.52 o 
  -7   9   1       36.22      -19.36     39.57 o 
  -6   9   1      603.29      727.26     88.25 o 
  -5   9   1      155.66       19.33     45.00 o 
  -4   9   1     6095.94     6460.49    306.99 o 
  -3   9   1       16.67       52.56     86.65 o 
  -2   9   1      563.92      553.39     44.33 o 
  -1   9   1       66.76       96.70     19.25 o 
   0   9   1     8880.89     8317.39    158.88 o 
   1   9   1        8.53       42.37     37.65 o 
   2   9   1     3052.40     3189.79    197.92 o 
   3   9   1      546.95      568.35     94.08 o 
   4   9   1      943.82     1071.91    136.31 o 
   5   9   1       62.44        7.85     31.89 o 
   6   9   1      931.07      866.35    134.16 o 
   7   9   1       12.84       21.16     43.05 o 
   8   9   1       91.07       97.02     54.97 o 
  -8  10   1       86.50        8.46     62.47 o 
  -7  10   1       22.66      -27.37     33.91 o 
  -6  10   1      667.12      568.49     81.44 o 
  -5  10   1     1052.72      931.88    132.55 o 
  -4  10   1     1147.28     1225.78    143.87 o 
  -3  10   1      215.23      253.23     43.60 o 
  -2  10   1     1971.94     1851.79     71.34 o 
  -1  10   1     3934.75     4028.31    149.67 o 
   0  10   1     1902.90     1746.77     76.97 o 
   1  10   1     4919.79     4748.45    215.84 o 
   2  10   1     1457.47     1472.76    140.53 o 
   3  10   1       57.27       12.25     47.09 o 
   4  10   1      886.56     1030.38    136.42 o 
   5  10   1     1368.92     1268.34    110.34 o 
   6  10   1        3.78      -40.37     40.37 o 
   7  10   1      554.44      551.79     85.51 o 
   8  10   1       23.82       54.71     45.78 o 
  -8  11   1        3.17       77.11     78.25 o 
  -7  11   1      218.58      338.19    105.05 o 
  -6  11   1        1.99       -0.25     52.37 o 
  -5  11   1      610.66      447.44     91.15 o 
  -4  11   1     1096.69     1169.78    158.01 o 
  -3  11   1     3039.60     3174.46    124.56 o 
  -2  11   1       32.52        8.27     12.96 o 
  -1  11   1     1341.52     1413.73     95.18 o 
   0  11   1      184.52      174.53     27.69 o 
   1  11   1      619.51      595.95     62.14 o 
   2  11   1      114.85      136.37     54.29 o 
   3  11   1     1413.82     1199.46    141.58 o 
   4  11   1      144.59      372.35    108.58 o 
   5  11   1       82.53      142.36     65.93 o 
   6  11   1       12.60       45.20     41.67 o 
   7  11   1      406.31      324.03     70.14 o 
  -7  12   1       39.73       12.40     31.60 o 
  -6  12   1        5.59       24.30     73.28 o 
  -5  12   1        4.01      -79.92     79.92 o 
  -4  12   1     2169.09     2352.86    208.35 o 
  -3  12   1     2474.90     2371.28    134.78 o 
  -2  12   1     1087.81      994.98     90.76 o 
  -1  12   1      510.69      422.79     58.04 o 
   0  12   1      261.24      248.16     45.10 o 
   1  12   1     1034.47     1009.76     61.61 o 
   2  12   1      302.31      225.75     70.95 o 
   3  12   1      119.25      235.93     82.95 o 
   4  12   1      628.25      704.61    135.25 o 
   5  12   1      103.86      238.43     82.37 o 
   6  12   1       33.39      -39.82     39.82 o 
   7  12   1        9.23       95.27     49.89 o 
  -7  13   1       54.69       39.18     58.07 o 
  -6  13   1       52.23        4.85     66.88 o 
  -5  13   1       22.79       44.39     56.43 o 
  -4  13   1       42.73      132.11     80.15 o 
  -3  13   1      418.29      522.50     66.82 o 
  -2  13   1      465.54      515.78     64.74 o 
  -1  13   1      208.74      218.76     44.20 o 
   0  13   1     3651.67     3519.42    212.74 o 
   1  13   1     4169.61     4066.20    131.88 o 
   2  13   1       48.55       60.52     25.50 o 
   3  13   1     1225.86     1226.33    156.85 o 
   4  13   1     1304.71     1465.02    184.33 o 
   5  13   1        3.57       37.40     53.09 o 
   6  13   1      402.40      461.24     79.26 o 
   7  13   1       38.85       80.89     47.52 o 
  -6  14   1        3.19      -20.66     72.54 o 
  -5  14   1     1152.17     1185.38    170.56 o 
  -4  14   1      281.91      349.82     66.35 o 
  -3  14   1     1228.53     1251.16    105.26 o 
  -2  14   1        8.31       27.13     29.40 o 
  -1  14   1     1072.41     1034.55    211.10 o 
   0  14   1      260.43      279.41     42.83 o 
   1  14   1     2891.64     2909.09    126.18 o 
   2  14   1       76.15       85.35     31.03 o 
   3  14   1        9.94       16.87     59.56 o 
   4  14   1       38.33      190.94     82.30 o 
   5  14   1     1261.39     1187.86    173.04 o 
   6  14   1        0.37      -22.59     83.34 o 
  -6  15   1      155.44      120.02     52.87 o 
  -5  15   1       56.28      194.18     86.01 o 
  -4  15   1     1326.36     1309.36    118.54 o 
  -3  15   1     1009.97     1248.58    109.69 o 
  -2  15   1      168.42      202.03     49.61 o 
  -1  15   1       52.76       26.95     35.34 o 
   0  15   1     1968.61     1924.75    100.18 o 
   1  15   1      318.73      257.14     45.50 o 
   2  15   1      894.82      837.58     82.62 o 
   3  15   1      217.16      339.79     58.80 o 
   4  15   1      378.71      399.72    106.80 o 
   5  15   1      112.39      397.50    125.78 o 
   6  15   1       43.27        8.72     90.37 o 
  -6  16   1       49.91      -88.08     98.38 o 
  -5  16   1       71.24       37.15     40.33 o 
  -4  16   1      476.11      560.23    140.64 o 
  -3  16   1       58.28        8.07     41.68 o 
  -2  16   1      833.98      994.01     98.14 o 
  -1  16   1       82.68       41.25     29.90 o 
   0  16   1       23.08       84.33     54.25 o 
   1  16   1       12.64     -115.71    115.71 o 
   2  16   1     1927.20     2046.69    130.98 o 
   3  16   1       61.16      159.15     44.54 o 
   4  16   1      398.49      593.65    135.17 o 
   5  16   1      166.01      131.15     78.01 o 
  -6  17   1       42.23       72.05     74.56 o 
  -5  17   1       67.58       38.49     40.68 o 
  -4  17   1      199.83      308.86     69.66 o 
  -3  17   1     1083.77     1172.11    115.60 o 
  -2  17   1      447.02      481.22     73.06 o 
  -1  17   1     1000.81     1063.83    143.00 o 
   0  17   1      634.15      707.44    102.57 o 
   1  17   1        2.96      -98.98     98.98 o 
   2  17   1      776.61      809.66    150.31 o 
   3  17   1      739.89      796.19    152.53 o 
   4  17   1      319.10      461.25     76.17 o 
   5  17   1      359.95      461.34     79.67 o 
  -6  18   1       41.63       91.06     76.06 o 
  -5  18   1      410.12      578.95    125.47 o 
  -4  18   1        2.36       26.92    136.21 o 
  -3  18   1       69.07       90.72     58.26 o 
  -2  18   1        3.32       32.63    121.57 o 
  -1  18   1      409.23      479.21    122.63 o 
   0  18   1       51.67        8.75     99.35 o 
   1  18   1      145.54       51.17     79.49 o 
   2  18   1      231.46      282.04    106.04 o 
   3  18   1       38.76      165.05     91.06 o 
   4  18   1       92.43      192.24    109.05 o 
  -4  19   1      168.34      426.46    134.49 o 
  -3  19   1       40.38      -37.14     73.19 o 
  -2  19   1      237.09      347.35    115.01 o 
  -1  19   1      906.94      959.19    166.74 o 
   0  19   1      613.63      581.01    148.30 o 
   1  19   1      126.89      138.61     82.37 o 
   2  19   1      262.20      258.76    105.40 o 
   3  19   1      158.92       67.25     89.65 o 
  -3  20   1      285.79      430.61    126.48 o 
  -2  20   1      544.61      670.49    142.36 o 
  -1  20   1       38.29      106.08    107.76 o 
   0  20   1      203.77      130.00    185.97 o 
   1  20   1       86.97      232.25     98.81 o 
   2  20   1      312.34      213.17    105.81 o 
  -1  21   1      950.61     1265.85    199.16 o 
   0  21   1       19.64       25.81     60.99 o 
  -8   0   2       82.73        8.25     55.67 o 
  -6   0   2       21.46       42.96     40.90 o 
  -4   0   2     8885.34     9074.54    306.77 o 
  -2   0   2    78257.70    82776.31    435.52 o 
   0   0   2       84.78      127.35     11.08 o 
   2   0   2     1879.51     1899.10     47.60 o 
   4   0   2     4740.28     4759.16    196.12 o 
   6   0   2     2485.57     2492.88    111.72 o 
   8   0   2       59.55       19.98     49.79 o 
  -9   1   2      113.06      163.47    146.99 o 
  -8   1   2       17.35       96.66     70.58 o 
  -7   1   2      186.41      192.21     92.51 o 
  -6   1   2      311.53      454.93     64.69 o 
  -5   1   2     1636.44     1693.96     84.14 o 
  -4   1   2     5004.38     5043.29    127.46 o 
  -3   1   2     1399.41     1333.94     47.16 o 
  -2   1   2     9328.17     9458.75     60.76 o 
  -1   1   2     6998.95     7176.25     64.26 o 
   0   1   2      618.42      643.70     16.87 o 
   1   1   2    14804.73    15000.44     76.20 o 
   2   1   2      561.93      575.71     18.96 o 
   3   1   2      439.33      493.43     24.15 o 
   4   1   2     1454.44     1406.45     51.73 o 
   5   1   2      867.00      891.63     44.89 o 
   6   1   2        4.98       27.22     22.08 o 
   7   1   2      828.16      825.34     90.08 o 
   8   1   2       46.28       75.32     39.66 o 
   9   1   2       30.57       79.50     51.36 o 
  -9   2   2      172.36      164.83     52.91 o 
  -8   2   2       15.87      -20.49     36.89 o 
  -7   2   2     1646.95     1698.12    131.20 o 
  -6   2   2        4.05       -1.69     20.86 o 
  -5   2   2        8.88       18.80     19.15 o 
  -4   2   2     2171.84     2321.67     86.87 o 
  -3   2   2     4096.96     4008.78     83.07 o 
  -2   2   2     2551.08     2659.79     69.68 o 
  -1   2   2    10409.66    10627.16    108.27 o 
   0   2   2      277.18      256.26     15.44 o 
   1   2   2       22.74       18.63      9.69 o 
   2   2   2      155.22      187.34     12.90 o 
   3   2   2     4119.59     4069.77     74.67 o 
   4   2   2     1147.73     1144.85     51.90 o 
   5   2   2      346.65      400.35     39.29 o 
   6   2   2       58.56       57.11     20.91 o 
   7   2   2      287.12      416.50     96.33 o 
   8   2   2       44.62       25.40     62.73 o 
   9   2   2      375.00      391.04     75.14 o 
  -9   3   2       57.82       73.42     47.49 o 
  -8   3   2      299.57      339.83     68.78 o 
  -7   3   2        8.96       61.80     32.93 o 
  -6   3   2      277.60      298.76     44.52 o 
  -5   3   2       44.42       17.06     18.95 o 
  -4   3   2     6634.39     6852.93    174.33 o 
  -3   3   2      372.82      340.93     56.12 o 
  -2   3   2    10811.55    11084.88    147.07 o 
  -1   3   2      458.07      424.10     29.26 o 
   0   3   2     1429.32     1371.80     58.94 o 
   1   3   2      680.29      677.68     44.76 o 
   2   3   2     3295.79     3312.89     61.71 o 
   3   3   2      202.32      190.11     20.33 o 
   4   3   2     5254.83     5048.66    107.10 o 
   5   3   2       15.80       34.23     17.00 o 
   6   3   2      360.20      373.68     40.17 o 
   7   3   2      122.84      140.76     42.98 o 
   8   3   2      424.40      311.23     67.27 o 
   9   3   2       99.05       74.18     44.88 o 
  -9   4   2       80.73        4.94     51.29 o 
  -8   4   2      266.19      129.56     72.77 o 
  -7   4   2      154.11      212.72     56.82 o 
  -6   4   2      862.76      903.38     87.75 o 
  -5   4   2      189.12       63.01     40.23 o 
  -4   4   2     5082.18     5268.00    211.20 o 
  -3   4   2      411.44      392.47     64.91 o 
  -2   4   2     1892.19     2100.33     81.45 o 
  -1   4   2     9929.73    10290.62    130.27 o 
   0   4   2     4335.30     4050.99    106.09 o 
   1   4   2     3268.51     3246.56    105.70 o 
   2   4   2     1066.71     1108.63     43.32 o 
   3   4   2      967.89      987.77     52.08 o 
   4   4   2     4954.00     5174.87    136.96 o 
   5   4   2      202.75      230.22     36.73 o 
   6   4   2     4588.70     4490.13    124.17 o 
   7   4   2      500.82      605.67     81.72 o 
   8   4   2       69.21       30.50     35.28 o 
   9   4   2        6.49       58.28     70.55 o 
  -8   5   2        5.16       94.16     48.78 o 
  -7   5   2       16.84       20.77     34.56 o 
  -6   5   2        5.07        8.85     58.52 o 
  -5   5   2     2722.79     2644.27    111.03 o 
  -4   5   2     1036.15     1033.95    113.47 o 
  -3   5   2      357.19      325.12     54.89 o 
  -2   5   2      162.86      203.19     29.71 o 
  -1   5   2     6446.26     6539.18    138.51 o 
   0   5   2     2108.95     2288.93     89.05 o 
   1   5   2    24275.63    24127.40    777.27 o 
   2   5   2     1463.14     1668.48    115.44 o 
   3   5   2      616.24      678.47     60.22 o 
   4   5   2       14.03       27.93     23.79 o 
   5   5   2     1408.15     1365.80    103.12 o 
   6   5   2        5.24       92.88     41.58 o 
   7   5   2      883.17      840.59    134.35 o 
   8   5   2       89.72      164.05     87.17 o 
  -8   6   2       21.28       27.87     35.82 o 
  -7   6   2      857.76      790.78     92.86 o 
  -6   6   2       29.00       85.49     36.59 o 
  -5   6   2      219.05      271.58     47.67 o 
  -4   6   2     5156.91     4836.16    242.94 o 
  -3   6   2      840.14      904.40     94.65 o 
  -2   6   2     1371.96     1903.14    130.37 o 
  -1   6   2     3017.03     3097.54    101.96 o 
   0   6   2      830.60      864.93     54.99 o 
   1   6   2     4809.01     5043.41    293.68 o 
   2   6   2     6486.51     6746.89    260.38 o 
   3   6   2     6517.87     6554.69    264.18 o 
   4   6   2     1554.86     1553.64    127.42 o 
   5   6   2      419.37      347.50     62.18 o 
   6   6   2      620.62      739.15     85.38 o 
   7   6   2      481.13      477.34     77.62 o 
   8   6   2       16.66       91.12     69.05 o 
  -9   7   2        0.98      -51.14     62.39 o 
  -8   7   2      236.87      279.43     66.81 o 
  -7   7   2       26.66       42.76     76.56 o 
  -6   7   2      182.45      219.20    106.28 o 
  -5   7   2        3.81        8.00     25.25 o 
  -4   7   2     1017.51      826.35     99.05 o 
  -3   7   2      184.88      146.64     48.36 o 
  -2   7   2    18349.96    18311.01    180.14 o 
  -1   7   2      628.95      645.82     53.81 o 
   0   7   2     6074.99     6215.04    162.62 o 
   1   7   2      153.57      165.64     51.53 o 
   2   7   2      750.31      517.93     78.16 o 
   3   7   2        9.62       48.59     40.56 o 
   4   7   2     3200.48     3406.74    151.19 o 
   5   7   2      397.44      340.60     55.57 o 
   6   7   2      113.00      183.48     49.21 o 
   7   7   2       21.17       47.08     44.44 o 
   8   7   2      329.55      447.36     80.34 o 
  -8   8   2        0.14      -65.49     65.93 o 
  -7   8   2      935.86      890.30    100.68 o 
  -6   8   2     1830.10     1602.63    124.31 o 
  -5   8   2      119.05       93.87     50.48 o 
  -4   8   2      827.47      930.19    118.13 o 
  -3   8   2       37.54       28.17     42.40 o 
  -2   8   2       99.17      113.18     17.07 o 
  -1   8   2     1190.80     1190.81     74.58 o 
   0   8   2    12699.53    13135.81    168.89 o 
   1   8   2     7245.56     7376.76    251.84 o 
   2   8   2     1321.15     1129.65    118.17 o 
   3   8   2      830.13      873.10    110.69 o 
   4   8   2      822.76      691.39    110.87 o 
   5   8   2      550.15      514.01    110.16 o 
   6   8   2      689.46      690.85     84.32 o 
   7   8   2      201.10      187.33     55.48 o 
   8   8   2      394.69      445.15     86.36 o 
  -8   9   2      121.33       83.71     46.96 o 
  -7   9   2      195.01      182.84    114.01 o 
  -6   9   2      132.60      103.66     42.69 o 
  -5   9   2     2037.74     1923.09    179.76 o 
  -4   9   2      164.49      131.24     45.33 o 
  -3   9   2       45.34      164.37    199.02 o 
  -2   9   2      496.14      491.24     31.65 o 
  -1   9   2     2264.26     2215.83    107.76 o 
   0   9   2        3.80        5.06     17.82 o 
   1   9   2     4133.79     3746.84    188.15 o 
   2   9   2        3.39      -11.40     29.45 o 
   3   9   2      257.94      357.37     81.96 o 
   4   9   2      165.22      208.51     65.75 o 
   5   9   2     1157.94     1142.79    102.71 o 
   6   9   2      184.63      196.70     50.44 o 
   7   9   2      576.12      604.13     87.92 o 
   8   9   2      208.19      164.24     85.82 o 
  -8  10   2       75.06      124.94     48.26 o 
  -7  10   2      133.65       49.80     35.50 o 
  -6  10   2     1470.27     1642.91    131.76 o 
  -5  10   2       66.89       32.22     44.19 o 
  -4  10   2     3323.37     3151.51    223.65 o 
  -3  10   2     2121.79     2152.38    104.06 o 
  -2  10   2        6.83       11.34      9.01 o 
  -1  10   2      354.76      340.15     48.18 o 
   0  10   2      900.17      782.80     48.78 o 
   1  10   2       47.65       78.34     39.94 o 
   2  10   2      143.39      139.03     64.52 o 
   3  10   2     1315.46     1289.27    141.47 o 
   4  10   2      937.87     1047.95    148.54 o 
   5  10   2      110.85      105.46     40.16 o 
   6  10   2     1762.74     1784.98    139.85 o 
   7  10   2      226.18      258.98     66.28 o 
  -8  11   2       31.27      -29.45     53.83 o 
  -7  11   2       11.70       69.08     48.55 o 
  -6  11   2       67.65       43.15     62.25 o 
  -5  11   2      485.59      379.94     86.47 o 
  -4  11   2      684.50      809.28    127.08 o 
  -3  11   2      115.94      138.31     54.34 o 
  -2  11   2     4948.48     4800.28    100.95 o 
  -1  11   2      321.10      317.30     47.68 o 
   0  11   2     1749.59     1580.23     72.12 o 
   1  11   2     3777.33     3768.67    138.97 o 
   2  11   2     3357.62     3095.50    219.40 o 
   3  11   2       84.21      122.20     54.42 o 
   4  11   2     1254.20     1114.52    148.35 o 
   5  11   2       47.09       52.81     42.70 o 
   6  11   2      126.36       82.22     53.42 o 
   7  11   2      279.60      291.29     67.18 o 
  -7  12   2      757.18      988.79    115.62 o 
  -6  12   2        3.81      -98.11     98.11 o 
  -5  12   2     2348.22     2229.48    212.41 o 
  -4  12   2      115.33      200.32     75.79 o 
  -3  12   2      179.40      239.41    141.15 o 
  -2  12   2        2.73       32.17     29.32 o 
  -1  12   2      791.54      816.27     75.22 o 
   0  12   2      188.63      179.81     31.42 o 
   1  12   2       52.78      100.80     27.56 o 
   2  12   2      434.61      625.38    112.44 o 
   3  12   2     2063.64     2071.55    202.20 o 
   4  12   2        7.15       69.08     65.49 o 
   5  12   2      286.23      292.21    112.71 o 
   6  12   2       69.53       96.89     93.35 o 
   7  12   2      127.16      109.14     46.20 o 
  -7  13   2       73.06       50.16     49.32 o 
  -6  13   2       89.99      111.28     78.28 o 
  -5  13   2     2170.23     2072.53    212.34 o 
  -4  13   2       53.75       35.06     32.45 o 
  -3  13   2      265.49      261.78     52.26 o 
  -2  13   2      984.42     1037.35     93.38 o 
  -1  13   2     2100.51     2164.69    125.52 o 
   0  13   2     2697.83     2502.31     99.16 o 
   1  13   2     1417.33     1466.47     93.42 o 
   2  13   2        7.88      -14.09     68.30 o 
   3  13   2       84.70       57.91     55.19 o 
   4  13   2      280.84      620.36    129.13 o 
   5  13   2      797.46      941.06    152.57 o 
   6  13   2       13.91       73.32     38.21 o 
  -6  14   2      730.02      567.71    121.16 o 
  -5  14   2       41.94       19.58     58.61 o 
  -4  14   2     1494.70     1536.20    133.58 o 
  -3  14   2      155.87      251.97     58.90 o 
  -2  14   2       11.19       63.85     37.77 o 
  -1  14   2     4124.75     3970.07    176.89 o 
   0  14   2      658.92      782.53     72.07 o 
   1  14   2      925.12     1041.35     68.05 o 
   2  14   2       15.94       40.66     27.44 o 
   3  14   2      237.09      201.94     84.03 o 
   4  14   2       11.03      193.29     93.17 o 
   5  14   2       37.36      237.25    108.77 o 
   6  14   2      724.94      642.39     93.96 o 
  -6  15   2      191.11      181.86     66.22 o 
  -5  15   2       60.07       15.28     55.50 o 
  -4  15   2        3.43      -19.45     55.62 o 
  -3  15   2        2.89       72.12     35.23 o 
  -2  15   2      430.79      544.05    100.37 o 
  -1  15   2     2746.53     2742.24    223.79 o 
   0  15   2      224.26      280.31     79.16 o 
   1  15   2     3497.93     3155.05    120.61 o 
   2  15   2      340.21      380.11     56.34 o 
   3  15   2      463.73      510.03    117.22 o 
   4  15   2      448.13      657.98    138.09 o 
   5  15   2       54.75       49.78     75.11 o 
   6  15   2       13.08      -33.58     44.92 o 
  -6  16   2       47.82      103.71    116.52 o 
  -5  16   2        0.12      -12.16     37.88 o 
  -4  16   2       58.91      121.05     52.38 o 
  -3  16   2      832.95      906.48     99.07 o 
  -2  16   2      208.34      125.78     38.90 o 
  -1  16   2      711.15      702.57     82.42 o 
   0  16   2        0.60       10.87    103.64 o 
   1  16   2        6.24      -12.14     89.38 o 
   2  16   2        1.63      101.90     75.96 o 
   3  16   2     2105.58     2272.69    141.97 o 
   4  16   2      110.21      146.46     79.81 o 
   5  16   2       34.76      107.38     90.00 o 
  -6  17   2       40.69       69.59     64.36 o 
  -5  17   2       91.89       99.61     53.80 o 
  -4  17   2      128.16      184.23     51.68 o 
  -3  17   2       44.59       94.66    117.49 o 
  -2  17   2      706.15      657.59     86.46 o 
  -1  17   2      243.44      228.15     55.51 o 
   0  17   2       24.00       15.57     37.40 o 
   1  17   2       66.65      -29.54     87.53 o 
   2  17   2     1393.81     1340.63    185.46 o 
   3  17   2       12.57       20.89     66.71 o 
   4  17   2      876.84      718.44    144.11 o 
  -5  18   2        3.58       13.05     40.60 o 
  -4  18   2       64.46       85.73    111.01 o 
  -3  18   2       90.89      125.39     49.62 o 
  -2  18   2       29.27       42.81     40.50 o 
  -1  18   2       87.11      147.42     52.17 o 
   0  18   2     2340.43     2598.66    277.73 o 
   1  18   2       72.80      -51.06    101.07 o 
   2  18   2      103.59      200.19     92.09 o 
   3  18   2        1.03      -12.03     55.79 o 
   4  18   2      164.83      323.44    114.02 o 
  -5  19   2      237.58      349.94    105.39 o 
  -4  19   2       43.65      181.99    222.22 o 
  -3  19   2      352.97      366.55     71.19 o 
  -2  19   2      122.80      142.97     80.26 o 
  -1  19   2      274.16      335.56    109.97 o 
   0  19   2       71.97      216.79    111.01 o 
   1  19   2     1071.47     1099.75    191.11 o 
   2  19   2      368.89      574.26    142.26 o 
   3  19   2        2.74       95.50     95.56 o 
  -3  20   2     2046.52     2028.11    246.15 o 
  -2  20   2       45.46       11.50     76.37 o 
  -1  20   2       38.56       70.48     88.33 o 
   0  20   2        2.40      116.11    282.90 o 
   1  20   2       28.69       -0.15     71.71 o 
   2  20   2        3.26       19.36     77.86 o 
  -2  21   2      299.80      455.93    131.51 o 
  -1  21   2      101.00      135.07     94.38 o 
   0  21   2       16.90       70.86     91.42 o 
   1  21   2        1.92     -181.37    181.37 o 
  -9   0   3      144.87      192.58     93.65 o 
  -7   0   3      660.74      554.57    111.45 o 
  -5   0   3     7295.31     7490.16    313.34 o 
  -3   0   3     2329.38     2177.74     83.45 o 
  -1   0   3    10384.02    10353.44     79.50 o 
   1   0   3    15482.87    16306.26    202.59 o 
   3   0   3     1299.12     1268.21     54.14 o 
   5   0   3     1771.24     1766.50     94.16 o 
   7   0   3      989.46     1100.86    143.12 o 
   9   0   3        0.02       86.16     68.08 o 
  -9   1   3       88.88      171.55     59.15 o 
  -8   1   3      132.30       92.14     99.06 o 
  -7   1   3      240.85      381.35     70.02 o 
  -6   1   3     1027.75      853.15     84.87 o 
  -5   1   3      282.01      308.01     37.45 o 
  -4   1   3    19597.42    20439.01    252.96 o 
  -3   1   3     4287.86     4105.74     50.36 o 
  -2   1   3      396.29      410.68     17.89 o 
  -1   1   3     6328.58     6411.79     51.69 o 
   0   1   3     1467.27     1453.92     27.80 o 
   1   1   3     3632.76     3779.48     40.85 o 
   2   1   3     4155.09     4408.57     53.29 o 
   3   1   3     2118.48     2053.49     53.01 o 
   4   1   3      350.83      357.40     29.09 o 
   5   1   3     3122.39     3054.96     87.91 o 
   6   1   3      988.40      965.04     64.60 o 
   7   1   3      112.41      124.29     41.56 o 
   8   1   3      643.18      706.04     92.68 o 
   9   1   3      302.95      357.96     74.59 o 
  -9   2   3        8.16       14.91     68.76 o 
  -8   2   3      426.57      552.91     88.48 o 
  -7   2   3       15.42        6.00     31.88 o 
  -6   2   3      606.20      603.77     57.73 o 
  -5   2   3      390.03      379.21     42.22 o 
  -4   2   3      374.33      380.48     23.44 o 
  -3   2   3      253.07      240.21     14.17 o 
  -2   2   3     1581.64     1346.19     33.86 o 
  -1   2   3      102.92      103.97      9.46 o 
   0   2   3     8397.50     8468.12     78.95 o 
   1   2   3      146.62      196.06     12.07 o 
   2   2   3     7215.71     7431.73     71.11 o 
   3   2   3       23.87        3.55      9.68 o 
   4   2   3     9827.66    10008.63    135.41 o 
   5   2   3       97.95      101.54     23.88 o 
   6   2   3      170.63      155.14     27.06 o 
   7   2   3       10.13      -12.31     40.49 o 
   8   2   3      296.58      445.50     93.28 o 
   9   2   3      319.89      260.88     68.17 o 
  -9   3   3        5.56      -15.01     45.07 o 
  -8   3   3        7.51      -46.61     46.61 o 
  -7   3   3      237.52      323.01     49.93 o 
  -6   3   3     2140.02     2050.20    104.64 o 
  -5   3   3      129.32      119.98     15.06 o 
  -4   3   3     1037.45     1014.29     79.76 o 
  -3   3   3     1763.32     1585.53     70.27 o 
  -2   3   3       67.78       65.21     14.33 o 
  -1   3   3     9818.27     9923.11    154.42 o 
   0   3   3     3845.90     3882.49     51.65 o 
   1   3   3      829.26      907.00     28.63 o 
   2   3   3     2243.25     2121.40     51.23 o 
   3   3   3     3508.91     3396.37     80.01 o 
   4   3   3     1763.97     1836.62     79.95 o 
   5   3   3     1323.72     1263.08     62.15 o 
   6   3   3      533.40      582.33     51.85 o 
   7   3   3      785.62      761.91     88.08 o 
   8   3   3      370.29      495.16     80.31 o 
   9   3   3      569.20      614.40    113.98 o 
  -9   4   3      296.27      449.80    123.35 o 
  -8   4   3        4.68       30.98     47.23 o 
  -7   4   3        0.53       13.68     28.52 o 
  -6   4   3       78.66       99.45     51.82 o 
  -5   4   3     1652.39     1593.05    101.67 o 
  -4   4   3     1632.68     1675.03     93.97 o 
  -3   4   3     7178.00     7198.40    245.33 o 
  -2   4   3      565.81      665.19     39.74 o 
  -1   4   3      171.67      173.01     14.49 o 
   0   4   3      261.25      247.07     22.40 o 
   1   4   3     7417.93     7273.04    475.56 o 
   2   4   3      357.69      332.09     37.87 o 
   3   4   3      941.89      943.65     52.00 o 
   4   4   3       88.30       63.23     21.49 o 
   5   4   3     1647.54     1576.67     85.53 o 
   6   4   3      272.15      278.42     35.82 o 
   7   4   3      252.10      268.61     63.15 o 
   8   4   3      500.38      463.65     76.57 o 
  -8   5   3      418.09      441.79    106.24 o 
  -7   5   3       98.71      168.79     52.89 o 
  -6   5   3      520.35      427.42     79.18 o 
  -5   5   3      319.01      364.30     56.82 o 
  -4   5   3      462.60      445.01     73.34 o 
  -3   5   3        6.77       -4.59     25.52 o 
  -2   5   3       35.93       36.29     15.76 o 
  -1   5   3     1337.18     1319.87     65.06 o 
   0   5   3     4467.65     4200.11     98.18 o 
   1   5   3      142.24      100.05     34.97 o 
   2   5   3      307.40      263.98     65.93 o 
   3   5   3      833.60      685.44     61.04 o 
   4   5   3      984.24     1001.96     80.58 o 
   5   5   3      265.56      306.96     76.74 o 
   6   5   3      747.79      764.58     63.57 o 
   7   5   3       80.07      157.06     69.65 o 
   8   5   3      873.11     1081.10    162.97 o 
  -8   6   3      460.53      445.90     76.77 o 
  -7   6   3      555.99      401.97     70.59 o 
  -6   6   3      317.18      391.82     60.43 o 
  -5   6   3      368.53      375.45     55.46 o 
  -4   6   3     2472.19     2552.16    176.93 o 
  -3   6   3     2624.34     2485.95    154.69 o 
  -2   6   3    12392.63    13230.27    233.42 o 
  -1   6   3     5735.71     6040.91    250.90 o 
   0   6   3     4865.47     4921.60    208.14 o 
   1   6   3     1402.01     1299.57    113.28 o 
   2   6   3     1693.84     1740.21     80.87 o 
   3   6   3      533.84      645.60     61.20 o 
   4   6   3      982.02     1000.72     82.36 o 
   5   6   3      663.49      656.85     99.22 o 
   6   6   3       13.38      -32.95     32.95 o 
   7   6   3       30.23       62.14     41.25 o 
   8   6   3      386.66      501.07    121.98 o 
  -9   7   3       65.63      155.28     81.06 o 
  -8   7   3       10.27       43.21     37.29 o 
  -7   7   3      475.84      596.13     82.96 o 
  -6   7   3       70.90       82.29     38.06 o 
  -5   7   3      345.61      393.89     90.24 o 
  -4   7   3       12.37       29.54     32.64 o 
  -3   7   3     1564.80     1421.97    121.08 o 
  -2   7   3     1410.88     1442.07    112.66 o 
  -1   7   3       57.75       78.20     23.96 o 
   0   7   3     1496.71     1456.55    115.03 o 
   1   7   3      846.60      929.42     99.77 o 
   2   7   3      486.80      504.67     81.31 o 
   3   7   3     6604.66     6022.07    270.87 o 
   4   7   3      568.48      615.07     67.61 o 
   5   7   3     1858.23     1790.03    216.36 o 
   6   7   3      154.82      169.96     65.30 o 
   7   7   3       30.80       28.98     37.81 o 
   8   7   3        4.50      151.73     76.63 o 
  -9   8   3        5.20       33.66     54.01 o 
  -8   8   3       14.82      -21.26     34.92 o 
  -7   8   3       78.73      115.32     45.81 o 
  -6   8   3     1445.48     1491.84    167.84 o 
  -5   8   3     1140.75     1255.34    145.32 o 
  -4   8   3      549.83      420.71     79.02 o 
  -3   8   3      696.59      722.40     67.09 o 
  -2   8   3     1745.55     1726.08     93.95 o 
  -1   8   3      271.60      308.70     74.31 o 
   0   8   3     6301.97     6149.09    103.08 o 
   1   8   3     1981.91     1833.16    140.49 o 
   2   8   3      532.13      448.67     79.99 o 
   3   8   3       75.98       34.13     50.28 o 
   4   8   3      428.29      440.19     83.22 o 
   5   8   3      922.75      983.06     93.80 o 
   6   8   3      129.64       77.86     43.47 o 
   7   8   3      957.67      983.27    109.08 o 
   8   8   3      133.34      107.05     51.02 o 
  -8   9   3       54.33       63.21     40.02 o 
  -7   9   3       59.11       55.08     36.48 o 
  -6   9   3      110.53      198.60     54.56 o 
  -5   9   3       13.15       -8.01     42.34 o 
  -4   9   3     1022.60      916.10    115.07 o 
  -3   9   3       16.32       33.27     14.26 o 
  -2   9   3        4.89       34.70     26.82 o 
  -1   9   3       22.14        6.44     19.59 o 
   0   9   3     5213.89     4560.66     95.15 o 
   1   9   3      264.71      295.10     64.03 o 
   2   9   3     2667.05     2605.27    189.69 o 
   3   9   3      109.34      102.42     55.79 o 
   4   9   3      953.31      901.05     85.40 o 
   5   9   3      229.04      248.02     55.22 o 
   6   9   3     4937.33     4844.09    224.00 o 
   7   9   3      326.64      338.39     72.34 o 
   8   9   3        6.02       47.98     53.91 o 
  -8  10   3        2.06      -10.37     39.23 o 
  -7  10   3       14.59      -20.47     49.86 o 
  -6  10   3       76.91      155.89     52.49 o 
  -5  10   3     1307.26     1095.93    140.19 o 
  -4  10   3       12.11      -23.81     73.46 o 
  -3  10   3     3915.44     3687.46    111.24 o 
  -2  10   3     1579.35     1514.38     98.20 o 
  -1  10   3      240.83      224.48     43.77 o 
   0  10   3      182.68      156.71     19.33 o 
   1  10   3     1793.28     2058.30    156.47 o 
   2  10   3      192.57      142.42     61.34 o 
   3  10   3      623.18      500.67     91.15 o 
   4  10   3      714.86     1017.35    150.97 o 
   5  10   3      167.58      117.54     42.30 o 
   6  10   3      169.11      186.34     67.39 o 
   7  10   3      202.53      211.25     66.96 o 
  -8  11   3       84.77      146.69     82.23 o 
  -7  11   3     1456.16     1748.09    151.05 o 
  -6  11   3        8.37       63.46     56.26 o 
  -5  11   3      219.05       38.29     50.32 o 
  -4  11   3        7.58      -18.25     29.80 o 
  -3  11   3     1444.74     1604.19    110.08 o 
  -2  11   3     1412.45     1623.00    129.12 o 
  -1  11   3     1816.56     1919.61    108.80 o 
   0  11   3      199.58      185.54     78.25 o 
   1  11   3      109.90       74.32     39.93 o 
   2  11   3     1216.38     1430.68    158.88 o 
   3  11   3     4008.19     3419.14    244.23 o 
   4  11   3      617.21      753.53    129.67 o 
   5  11   3      780.55     1023.39    106.69 o 
   6  11   3      219.32      251.10     60.26 o 
   7  11   3      156.68       28.75     81.89 o 
  -7  12   3      284.50      358.23     73.74 o 
  -6  12   3      932.75     1059.62    162.80 o 
  -5  12   3        9.56      -13.24     49.35 o 
  -4  12   3      814.40     1021.21     98.40 o 
  -3  12   3        4.40      106.39    237.67 o 
  -2  12   3     6321.36     6159.87    208.71 o 
  -1  12   3      134.31      101.50     34.65 o 
   0  12   3      169.85      168.30     37.48 o 
   1  12   3      676.19      696.94     56.62 o 
   2  12   3      529.46      481.59     99.54 o 
   3  12   3       33.27       54.95     63.05 o 
   4  12   3     1062.33     1319.48    168.63 o 
   5  12   3      478.79      473.82     84.20 o 
   6  12   3      197.25      201.97     57.56 o 
   7  12   3      104.31       72.99     52.48 o 
  -7  13   3       83.28       12.34     63.40 o 
  -6  13   3     1121.05     1221.40    169.59 o 
  -5  13   3       51.17       37.62     37.84 o 
  -4  13   3     1168.01     1267.49    110.08 o 
  -3  13   3       57.16       94.39     47.91 o 
  -2  13   3      709.91      655.37     77.59 o 
  -1  13   3     3119.34     3138.22    172.06 o 
   0  13   3     2804.63     2753.33    100.25 o 
   1  13   3      122.47      196.17     43.45 o 
   2  13   3     1481.08     1541.95    177.39 o 
   3  13   3      896.18      920.62    137.16 o 
   4  13   3        7.95      136.00     76.84 o 
   5  13   3      300.83      385.91     74.64 o 
   6  13   3      953.42      956.55    113.15 o 
  -7  14   3        3.14        2.78     53.71 o 
  -6  14   3        0.13       13.56     40.81 o 
  -5  14   3      268.51      202.16     54.74 o 
  -4  14   3        0.32       71.20     45.06 o 
  -3  14   3       36.20       65.92     41.90 o 
  -2  14   3       45.64       49.52     39.64 o 
  -1  14   3      315.98      240.05     46.38 o 
   0  14   3      212.84      221.45     91.65 o 
   1  14   3     3960.03     3733.30    131.11 o 
   2  14   3      306.91      448.02     58.24 o 
   3  14   3      182.70      234.94     89.23 o 
   4  14   3      462.20      445.32    109.91 o 
   5  14   3      769.66      961.32    111.77 o 
   6  14   3      201.42       84.95     51.23 o 
  -6  15   3        5.10      -54.87     56.62 o 
  -5  15   3        2.50       -5.95     37.27 o 
  -4  15   3        8.17       17.74     53.56 o 
  -3  15   3     4399.41     4333.80    241.05 o 
  -2  15   3      188.64      164.75     51.16 o 
  -1  15   3     2027.89     2202.62    139.20 o 
   0  15   3      316.62      299.25     60.62 o 
   1  15   3       11.55      -41.89    128.49 o 
   2  15   3     1239.48      999.68    150.47 o 
   3  15   3      918.35      883.48    146.99 o 
   4  15   3      303.73      686.55    150.99 o 
   5  15   3      120.48      243.13    102.63 o 
   6  15   3      145.22       45.72     58.87 o 
  -6  16   3      216.84      202.06    131.50 o 
  -5  16   3        3.50       12.28     37.58 o 
  -4  16   3        2.69        6.96     38.05 o 
  -3  16   3       88.74       89.31     43.82 o 
  -2  16   3     1640.41     1729.13    129.93 o 
  -1  16   3      206.90      212.36     51.71 o 
   0  16   3       38.05       -6.68     39.34 o 
   1  16   3      308.72      239.89    171.84 o 
   2  16   3      647.96      676.43    138.43 o 
   3  16   3      225.13      190.72     84.62 o 
   4  16   3      716.78     1068.53    176.50 o 
   5  16   3       50.45      116.54     87.27 o 
  -5  17   3      219.28      119.99     51.57 o 
  -4  17   3      795.66      724.56     98.52 o 
  -3  17   3      245.71      455.36    107.41 o 
  -2  17   3      165.01      168.69     51.54 o 
  -1  17   3      315.71      340.35     60.72 o 
   0  17   3       70.99      107.93     45.31 o 
   1  17   3        9.82      -95.74    103.31 o 
   2  17   3      344.29      497.30    125.35 o 
   3  17   3      108.58      257.53    106.08 o 
   4  17   3       18.52      191.10    109.83 o 
  -5  18   3      700.54      700.01     99.88 o 
  -4  18   3        4.68       50.07     50.49 o 
  -3  18   3       14.73       77.81     66.32 o 
  -2  18   3        0.89       -5.13     32.78 o 
  -1  18   3      387.41      396.98     85.95 o 
   0  18   3       63.45      108.52     54.08 o 
   1  18   3     1225.91     1357.46    212.96 o 
   2  18   3        4.30      124.11     83.41 o 
   3  18   3      138.19      186.69     98.88 o 
  -5  19   3       37.50       87.61     78.48 o 
  -4  19   3      419.46      575.59     95.48 o 
  -3  19   3       76.80      130.42     92.67 o 
  -2  19   3        1.99       38.78     44.14 o 
  -1  19   3      101.05      193.81     59.71 o 
   0  19   3      530.88      467.59    120.67 o 
   1  19   3       19.65      -74.44    100.95 o 
   2  19   3      154.42      122.90     77.07 o 
  -3  20   3       30.69      388.76    141.94 o 
  -2  20   3      483.95      519.09    126.34 o 
  -1  20   3       25.04       93.88     84.93 o 
   0  20   3       12.57       28.48    186.00 o 
   1  20   3       68.67      116.76     69.46 o 
  -2  21   3        2.83      -96.74     96.74 o 
  -1  21   3      294.74      367.79    133.82 o 
   0  21   3       21.83      271.35    126.01 o 
   1  21   3      150.12      129.81    119.94 o 
   0  22   3       75.30      -11.78     65.57 o 
  -8   0   4       80.89      -22.54     45.55 o 
  -6   0   4     2410.74     2463.07    203.67 o 
  -4   0   4      966.86     1081.85    110.47 o 
  -2   0   4     2298.60     2229.75     44.53 o 
   0   0   4    14931.55    15616.38    196.87 o 
   2   0   4    12526.08    13223.06    154.51 o 
   4   0   4       18.49       27.16     24.64 o 
   6   0   4     2996.70     2869.38    136.42 o 
   8   0   4       28.96       28.31     38.93 o 
  -9   1   4       91.60      127.28     53.19 o 
  -8   1   4      268.98      213.79     55.11 o 
  -7   1   4        1.83       50.63     43.28 o 
  -6   1   4     3640.10     3450.50    169.37 o 
  -5   1   4      181.47      174.52     29.91 o 
  -4   1   4      320.67      354.66     36.37 o 
  -3   1   4     1779.92     1773.45     42.51 o 
  -2   1   4      293.72      287.84     15.84 o 
  -1   1   4     4585.74     4801.82     47.09 o 
   0   1   4      105.53      100.28      9.38 o 
   1   1   4     1840.29     1668.11     31.43 o 
   2   1   4    11923.09    12697.98    135.77 o 
   3   1   4     1546.04     1643.77     49.44 o 
   4   1   4     2921.64     2939.61     82.97 o 
   5   1   4     1630.36     1754.69     80.14 o 
   6   1   4       94.34       86.85     21.15 o 
   7   1   4      412.75      374.33     61.70 o 
   8   1   4      285.63      262.46     58.78 o 
   9   1   4      129.20      112.95     48.64 o 
  -9   2   4        7.14       42.25     49.56 o 
  -8   2   4       12.81       73.01     61.02 o 
  -7   2   4      343.13      461.84     76.07 o 
  -6   2   4     3750.38     3462.54    134.39 o 
  -5   2   4      200.38      179.10     29.18 o 
  -4   2   4     1308.71     1250.42     32.21 o 
  -3   2   4     8604.38     8526.79     98.68 o 
  -2   2   4     1088.35     1091.26     32.89 o 
  -1   2   4     4768.07     4581.18     53.92 o 
   0   2   4     1182.13     1207.78     31.69 o 
   1   2   4      902.04      952.30     42.03 o 
   2   2   4     1903.64     2007.00     43.02 o 
   3   2   4     7419.11     7258.77    103.43 o 
   4   2   4       80.71       74.05     17.08 o 
   5   2   4      582.45      555.38     47.85 o 
   6   2   4      295.76      287.10     38.70 o 
   7   2   4      129.92      216.36     49.56 o 
   8   2   4     1176.70     1112.20    113.49 o 
   9   2   4      178.92      221.40     62.31 o 
  -9   3   4        6.47       66.14     75.05 o 
  -8   3   4      290.62      338.09    100.36 o 
  -7   3   4      235.09      171.86     72.00 o 
  -6   3   4     3667.87     3584.43    164.59 o 
  -5   3   4     1065.47      991.84     45.08 o 
  -4   3   4      206.14      216.72     16.31 o 
  -3   3   4      906.67      910.69     40.65 o 
  -2   3   4     2341.80     2198.38     50.15 o 
  -1   3   4     1291.09     1245.87     29.48 o 
   0   3   4      720.74      658.84     30.69 o 
   1   3   4      448.38      433.25     21.02 o 
   2   3   4     5969.18     6330.12    107.91 o 
   3   3   4        5.65       13.10     10.62 o 
   4   3   4      901.15      844.84     47.59 o 
   5   3   4      811.29      828.97     58.62 o 
   6   3   4      979.75      948.10     76.57 o 
   7   3   4     1118.78     1093.61    103.42 o 
   8   3   4       21.65       36.13     40.23 o 
   9   3   4       15.59      -24.59     35.11 o 
  -8   4   4        2.31      -18.97     41.82 o 
  -7   4   4        2.22       38.71     51.75 o 
  -6   4   4      582.11      670.42     76.60 o 
  -5   4   4      190.48      191.68     28.94 o 
  -4   4   4     4347.67     4190.11    121.39 o 
  -3   4   4     1378.07     1378.74    109.64 o 
  -2   4   4      344.23      335.75     33.74 o 
  -1   4   4     4448.95     4479.30     67.72 o 
   0   4   4     9820.84     9696.40    135.31 o 
   1   4   4     2667.30     2734.74     88.32 o 
   2   4   4     8288.21     8371.23    127.85 o 
   3   4   4      107.78       93.13     22.65 o 
   4   4   4      853.21      864.08     57.10 o 
   5   4   4      209.76      201.69     29.45 o 
   6   4   4     1961.56     1980.68     99.07 o 
   7   4   4      589.00      591.43     78.68 o 
   8   4   4       20.59       39.93     48.73 o 
  -8   5   4      192.20      106.59     88.59 o 
  -7   5   4      125.59      159.19     47.60 o 
  -6   5   4       67.66       61.19     31.98 o 
  -5   5   4     1804.23     1764.09    139.24 o 
  -4   5   4     1624.74     1567.90    137.14 o 
  -3   5   4     3314.94     3338.56    128.49 o 
  -2   5   4      846.68      851.34     34.50 o 
  -1   5   4       47.96       83.61     22.92 o 
   0   5   4      625.48      808.78     34.15 o 
   1   5   4     4228.42     3638.15    201.12 o 
   2   5   4       13.73       15.90     11.63 o 
   3   5   4     1242.38     1338.33     62.95 o 
   4   5   4      501.65      468.72     91.05 o 
   5   5   4     1882.06     1916.77    121.39 o 
   6   5   4      148.90      173.74     36.64 o 
   7   5   4     1539.86     1556.92    179.29 o 
   8   5   4        3.74      145.50     83.38 o 
  -8   6   4        1.68      -17.73     35.25 o 
  -7   6   4      402.64      483.21     75.19 o 
  -6   6   4      222.84      191.30     47.49 o 
  -5   6   4      293.18      265.67     46.36 o 
  -4   6   4     1721.82     1672.42    144.29 o 
  -3   6   4      937.74      837.81     67.97 o 
  -2   6   4      237.25      215.23     18.59 o 
  -1   6   4    10305.21    10550.47    192.34 o 
   0   6   4      198.56      161.73     20.71 o 
   1   6   4      277.11      298.70     65.77 o 
   2   6   4     1442.38     1466.48     61.16 o 
   3   6   4     4607.30     4521.01    158.87 o 
   4   6   4       49.56      109.08     32.52 o 
   5   6   4     2065.05     2102.12    129.53 o 
   6   6   4      814.97      773.25     88.82 o 
   7   6   4       39.87      131.76     69.95 o 
   8   6   4      133.59       81.54     58.42 o 
  -9   7   4       19.43       92.93     76.99 o 
  -8   7   4      338.92      390.54     74.99 o 
  -7   7   4        6.74       51.20     39.65 o 
  -6   7   4      439.57      461.23     69.75 o 
  -5   7   4       73.28      101.10     47.61 o 
  -4   7   4      212.44      218.80     58.43 o 
  -3   7   4     1122.87     1097.77     79.81 o 
  -2   7   4     2581.61     2501.20    246.84 o 
  -1   7   4     1258.32     1496.04    144.07 o 
   0   7   4      608.87      484.49     28.62 o 
   1   7   4      209.40      206.21     54.15 o 
   2   7   4     1754.97     1827.33     85.96 o 
   3   7   4       16.26       42.25     79.45 o 
   4   7   4     4170.05     3934.08    167.28 o 
   5   7   4       48.45       39.14     40.35 o 
   6   7   4      131.16      147.99     46.25 o 
   7   7   4       22.80       65.61     45.54 o 
   8   7   4      497.24      484.52    119.82 o 
  -9   8   4       10.03      -41.70     57.41 o 
  -8   8   4      257.94      221.83     58.89 o 
  -7   8   4      338.12      304.65     85.35 o 
  -6   8   4       37.21       56.84     35.69 o 
  -5   8   4      187.12      203.75     65.51 o 
  -4   8   4     1301.31     1309.47    134.58 o 
  -3   8   4     2550.85     2512.27    123.84 o 
  -2   8   4     1777.15     1960.75    102.37 o 
  -1   8   4     4974.52     5376.17    157.16 o 
   0   8   4      860.45      838.94     65.08 o 
   1   8   4       86.36       89.49     42.86 o 
   2   8   4     3645.87     3466.67    210.37 o 
   3   8   4     1289.41     1379.67     95.73 o 
   4   8   4      628.60      658.66     74.04 o 
   5   8   4      568.93      442.60     63.81 o 
   6   8   4       63.92       79.91     42.42 o 
   7   8   4        2.92       32.29     51.35 o 
   8   8   4       77.35      -14.30     46.36 o 
  -8   9   4      158.75      164.43     46.26 o 
  -7   9   4        0.97       47.59     38.99 o 
  -6   9   4       68.02       21.91     46.27 o 
  -5   9   4     2761.74     2962.00    222.91 o 
  -4   9   4        8.46       -8.64     51.17 o 
  -3   9   4     1231.93     1204.49     44.44 o 
  -2   9   4        0.52       86.32    105.25 o 
  -1   9   4      227.71      329.23     45.07 o 
   0   9   4      103.50      103.13     28.50 o 
   1   9   4     2838.30     2606.31    186.71 o 
   2   9   4     1098.82     1098.00    128.25 o 
   3   9   4      290.48      220.93     66.44 o 
   4   9   4      197.18      313.11     61.29 o 
   5   9   4      566.58      534.84     76.16 o 
   6   9   4      155.23       76.36    110.33 o 
   7   9   4      346.86      406.62     77.87 o 
  -8  10   4      300.08      373.04     74.74 o 
  -7  10   4      556.22      520.22     81.29 o 
  -6  10   4       94.15       93.70     57.33 o 
  -5  10   4       50.19       12.73     42.48 o 
  -4  10   4      382.00      322.22     54.82 o 
  -3  10   4      160.16       89.04     55.71 o 
  -2  10   4        1.90        0.65     25.07 o 
  -1  10   4     1443.14     1520.54     94.39 o 
   0  10   4     6468.26     6074.99    463.46 o 
   1  10   4      240.52      124.55     57.58 o 
   2  10   4     2368.74     2474.31    198.91 o 
   3  10   4      611.35      617.55    107.77 o 
   4  10   4       36.93       18.22     68.44 o 
   5  10   4     2071.16     1949.65    151.70 o 
   6  10   4      202.12      107.23    112.93 o 
   7  10   4       23.83      -42.79     42.79 o 
  -8  11   4      834.95      716.37    142.67 o 
  -7  11   4      132.88      145.33     55.21 o 
  -6  11   4      482.07      600.75    122.79 o 
  -5  11   4       43.63       13.89     72.23 o 
  -4  11   4        1.49        7.36     31.29 o 
  -3  11   4      737.85      750.19     79.98 o 
  -2  11   4     2199.95     2499.89    290.26 o 
  -1  11   4       52.82       67.33     28.57 o 
   0  11   4     1179.09     1174.40     91.39 o 
   1  11   4        6.32      -32.41     40.11 o 
   2  11   4     1015.49     1021.08    138.46 o 
   3  11   4        4.78      124.70     73.01 o 
   4  11   4     4658.77     4371.21    200.26 o 
   5  11   4     2385.47     2304.30    153.88 o 
   6  11   4      558.71      567.31     82.09 o 
   7  11   4      509.76      527.93     88.51 o 
  -7  12   4       60.04       38.90     46.57 o 
  -6  12   4       25.75       19.24     38.01 o 
  -5  12   4        3.64      -29.93     44.12 o 
  -4  12   4     1197.17     1167.42    104.72 o 
  -3  12   4     2010.03     2047.48    128.74 o 
  -2  12   4      104.93      139.83     43.92 o 
  -1  12   4     1886.82     2040.02    118.00 o 
   0  12   4        8.76       -9.71     32.16 o 
   1  12   4        7.67       68.38     48.91 o 
   2  12   4      761.23      920.77    138.83 o 
   3  12   4     2091.08     1971.37    197.53 o 
   4  12   4      151.69      239.49     90.61 o 
   5  12   4      703.21      632.59     90.29 o 
   6  12   4      286.69      234.47     69.89 o 
   7  12   4      157.31       81.65     84.06 o 
  -7  13   4      184.88      137.06     74.09 o 
  -6  13   4        7.46       68.34     51.51 o 
  -5  13   4      737.17      813.33     94.26 o 
  -4  13   4       83.40      139.01     46.29 o 
  -3  13   4      976.34     1070.60     98.59 o 
  -2  13   4      355.44      354.52     56.48 o 
  -1  13   4      367.36      266.56    119.63 o 
   0  13   4       89.11      159.33     69.85 o 
   1  13   4     3255.28     3271.46    117.19 o 
   2  13   4      514.13      583.05    116.48 o 
   3  13   4       39.17       45.87     67.33 o 
   4  13   4       68.87       70.35     66.43 o 
   5  13   4      223.17      321.37     67.93 o 
   6  13   4       21.47       17.61    100.76 o 
  -7  14   4       47.95       22.68     63.58 o 
  -6  14   4       29.39       85.19     51.79 o 
  -5  14   4       62.42       21.67     62.68 o 
  -4  14   4     2099.35     2070.74    264.08 o 
  -3  14   4     2113.74     2115.44    243.75 o 
  -2  14   4      116.91       91.74     39.92 o 
  -1  14   4      106.21      123.92     37.60 o 
   0  14   4     3271.58     3107.19    164.02 o 
   1  14   4       41.75       15.81    174.78 o 
   2  14   4      760.09      851.61    138.11 o 
   3  14   4       30.60      -17.89     53.42 o 
   4  14   4        1.15       66.75     68.27 o 
   5  14   4        9.93       24.03     43.32 o 
   6  14   4      632.48      722.44    101.79 o 
  -6  15   4       47.70       87.76     62.67 o 
  -5  15   4       51.10       25.61     60.09 o 
  -4  15   4        1.70       23.64     54.39 o 
  -3  15   4      887.09     1056.59    146.55 o 
  -2  15   4      512.66      579.95     75.52 o 
  -1  15   4       95.94      103.54     41.34 o 
   0  15   4        7.81      108.45     73.74 o 
   1  15   4       14.07       -0.02    118.47 o 
   2  15   4      188.52      268.16     94.22 o 
   3  15   4        1.82       51.64     68.88 o 
   4  15   4     1199.18     1298.99    188.98 o 
   5  15   4      390.62      385.51     79.83 o 
  -6  16   4       17.51      -37.55    150.45 o 
  -5  16   4      272.02      222.03     63.78 o 
  -4  16   4       76.37       96.67     47.80 o 
  -3  16   4      860.64     1058.29    110.67 o 
  -2  16   4       81.28       42.90     32.90 o 
  -1  16   4     1921.43     2088.33    246.99 o 
   0  16   4      122.98      188.05     50.16 o 
   1  16   4      191.10      142.00    162.60 o 
   2  16   4       46.44      106.39     69.16 o 
   3  16   4      724.41      958.49    165.33 o 
   4  16   4       68.05      214.66     99.31 o 
   5  16   4      216.58      475.29     86.76 o 
  -5  17   4      372.27      405.22     77.86 o 
  -4  17   4       81.52       49.58     49.43 o 
  -3  17   4      217.79      239.64    121.97 o 
  -2  17   4      602.84      701.48     90.98 o 
  -1  17   4      371.39      330.65     66.42 o 
   0  17   4      633.65      751.71     93.16 o 
   1  17   4     1048.61      765.07    156.40 o 
   2  17   4       46.35       87.15     72.31 o 
   3  17   4        7.58       88.41     68.89 o 
   4  17   4     1183.91     1174.68    186.71 o 
  -5  18   4       78.98       96.88    135.21 o 
  -4  18   4      809.66      744.54    142.90 o 
  -3  18   4       89.91      192.00     65.56 o 
  -2  18   4      181.70      168.65     51.95 o 
  -1  18   4      199.01      214.19     56.45 o 
   0  18   4      597.02      701.39     91.28 o 
   1  18   4        5.20      -69.53     69.53 o 
   2  18   4     1041.61     1248.77    195.98 o 
   3  18   4       19.26      103.51     86.93 o 
  -4  19   4       39.74       81.69    112.99 o 
  -3  19   4       44.21       47.42     80.45 o 
  -2  19   4      141.23       18.90     44.71 o 
  -1  19   4        7.74       65.22     44.99 o 
   0  19   4      535.54      709.31    107.64 o 
   1  19   4     1534.36     1865.42    181.16 o 
   2  19   4       39.26       57.19     56.98 o 
  -3  20   4      105.98      113.14    137.03 o 
  -2  20   4        0.66       33.99     64.51 o 
  -1  20   4      389.73      391.16    107.55 o 
   0  20   4       13.89      235.26     98.89 o 
   1  20   4       43.83      117.89    103.54 o 
  -2  21   4      417.83      559.15    127.64 o 
  -1  21   4        2.50      -43.69     72.67 o 
  -7   0   5     1146.36     1251.38    164.58 o 
  -5   0   5     2406.48     2421.89    184.80 o 
  -3   0   5      224.89      188.30     18.01 o 
  -1   0   5       77.46       59.36     10.65 o 
   1   0   5    19306.09    20062.55    180.49 o 
   3   0   5     2666.67     2614.49     81.29 o 
   5   0   5       12.28       18.80     25.23 o 
   7   0   5      733.09      834.93    129.01 o 
   9   0   5       11.47      -53.37     62.78 o 
  -9   1   5       94.14      256.17     93.35 o 
  -8   1   5       70.90       32.85     36.86 o 
  -7   1   5      870.71      947.33    136.35 o 
  -6   1   5      456.60      388.55     62.96 o 
  -5   1   5     1007.91      993.01     64.41 o 
  -4   1   5     2968.45     2890.39     94.93 o 
  -3   1   5      597.81      573.47     28.11 o 
  -2   1   5     1482.72     1386.98     33.80 o 
  -1   1   5     2596.98     2469.62     59.28 o 
   0   1   5     5722.78     5780.45     97.60 o 
   1   1   5      426.37      397.64     17.86 o 
   2   1   5      336.99      319.48     19.39 o 
   3   1   5       33.68       39.96     12.39 o 
   4   1   5       76.36      103.59     19.47 o 
   5   1   5      406.29      426.75     40.53 o 
   6   1   5     1440.75     1370.87     69.81 o 
   7   1   5       39.01       25.36     30.30 o 
   8   1   5        8.66       10.40     33.57 o 
   9   1   5       15.04       77.71     39.74 o 
  -8   2   5     1072.97     1031.42    164.47 o 
  -7   2   5        6.72        8.74     30.45 o 
  -6   2   5       87.48       87.31     47.35 o 
  -5   2   5       23.37       44.60     19.35 o 
  -4   2   5       19.43       27.13      9.00 o 
  -3   2   5       39.18       33.36     11.02 o 
  -2   2   5     5376.64     5211.57     74.38 o 
  -1   2   5      286.31      272.80     17.14 o 
   0   2   5     1509.66     1436.19     61.24 o 
   1   2   5     2792.35     3211.84     66.44 o 
   2   2   5       15.83       43.81     10.32 o 
   3   2   5      664.99      688.83     33.23 o 
   4   2   5     6805.58     6878.16    133.37 o 
   5   2   5      146.38      125.79     23.05 o 
   6   2   5      479.83      455.67     49.97 o 
   7   2   5      510.92      534.81     65.56 o 
   8   2   5      776.07      671.83     92.34 o 
   9   2   5       43.69       24.12     85.88 o 
  -8   3   5     1353.82     1283.47    180.87 o 
  -7   3   5      402.72      458.69     76.05 o 
  -6   3   5        1.66        4.19     23.98 o 
  -5   3   5      760.04      713.76     67.12 o 
  -4   3   5      383.36      384.73     22.34 o 
  -3   3   5     1079.10     1021.27     32.25 o 
  -2   3   5      308.80      342.87     24.70 o 
  -1   3   5     4771.13     4627.49     64.17 o 
   0   3   5     1051.76     1041.59     42.16 o 
   1   3   5     2389.48     2527.90     67.81 o 
   2   3   5     7619.33     8000.41    126.48 o 
   3   3   5     4267.71     4386.58     76.98 o 
   4   3   5      193.70      214.59     29.36 o 
   5   3   5      773.11      791.51     59.48 o 
   6   3   5      229.02      186.15     36.25 o 
   7   3   5       15.79       60.87     29.55 o 
   8   3   5      460.07      552.35     85.63 o 
  -8   4   5      560.01      471.20    116.54 o 
  -7   4   5        0.32      -14.11     33.55 o 
  -6   4   5      818.68      899.03     85.56 o 
  -5   4   5      688.58      658.75     46.94 o 
  -4   4   5      237.89      247.42     20.57 o 
  -3   4   5      710.05      662.84     32.64 o 
  -2   4   5     2821.89     2757.25     66.15 o 
  -1   4   5       86.19       82.64     10.97 o 
   0   4   5       50.76       64.31     15.23 o 
   1   4   5     9545.28     8730.63    268.12 o 
   2   4   5      875.47      910.18     40.97 o 
   3   4   5     1003.76      973.25     51.89 o 
   4   4   5     2946.07     2838.94    133.99 o 
   5   4   5     2349.50     2349.25    109.96 o 
   6   4   5     1740.17     1700.06     94.29 o 
   7   4   5      697.32      706.89     65.17 o 
   8   4   5       44.05        7.50     44.34 o 
  -8   5   5       89.49      214.02     58.98 o 
  -7   5   5       12.51       25.32     35.05 o 
  -6   5   5     1230.71     1115.88     95.02 o 
  -5   5   5       27.67       24.65     12.71 o 
  -4   5   5     2741.82     2654.04    103.57 o 
  -3   5   5       12.57       11.87     12.65 o 
  -2   5   5     1673.34     1732.70     52.15 o 
  -1   5   5      329.63      327.38     32.47 o 
   0   5   5     8771.75     9217.94    112.19 o 
   1   5   5      318.76      350.52     22.45 o 
   2   5   5     2480.21     2472.12     71.88 o 
   3   5   5      480.75      492.19     39.39 o 
   4   5   5        4.35       16.71     27.57 o 
   5   5   5     1987.67     1980.36    100.98 o 
   6   5   5      599.61      643.68     84.19 o 
   7   5   5      182.10      222.99     52.30 o 
   8   5   5       25.32      152.36     78.91 o 
  -8   6   5      131.59      215.52     60.95 o 
  -7   6   5       48.20       79.85     40.09 o 
  -6   6   5     1078.65     1123.44     99.02 o 
  -5   6   5      278.91      267.65     66.71 o 
  -4   6   5      265.09      324.97     73.98 o 
  -3   6   5      711.89      692.51     42.92 o 
  -2   6   5      953.23      832.15     38.80 o 
  -1   6   5      578.25      534.22     43.72 o 
   0   6   5     1937.64     1927.11     56.09 o 
   1   6   5     3651.77     3253.14    202.74 o 
   2   6   5     2132.22     2154.05     71.62 o 
   3   6   5     1419.51     1439.50     66.62 o 
   4   6   5     4165.04     3937.82    166.51 o 
   5   6   5      536.93      561.19     77.34 o 
   6   6   5      525.86      541.53     60.88 o 
   7   6   5      388.61      285.28     53.61 o 
   8   6   5       26.09       62.08     53.28 o 
  -9   7   5       39.28      120.36     67.70 o 
  -8   7   5       22.50       95.43     48.92 o 
  -7   7   5      871.71      978.84    102.31 o 
  -6   7   5       36.23        3.23     34.31 o 
  -5   7   5      338.10      371.52     83.60 o 
  -4   7   5      744.23      768.76     76.36 o 
  -3   7   5     5527.61     5427.68    130.90 o 
  -2   7   5     3204.16     3186.87    125.02 o 
  -1   7   5     5879.27     6237.82    198.26 o 
   0   7   5      307.45      294.07     32.12 o 
   1   7   5     1005.46      902.00    111.17 o 
   2   7   5        0.87       -8.65     12.15 o 
   3   7   5     3092.67     2963.56    136.41 o 
   4   7   5      256.94      302.94     53.21 o 
   5   7   5      953.23      980.87     95.39 o 
   6   7   5      258.08      331.80     65.21 o 
   7   7   5        1.10       16.31     27.71 o 
   8   7   5       10.31      -19.55     56.22 o 
  -9   8   5      145.43      181.92     82.61 o 
  -8   8   5        1.64       50.01     41.53 o 
  -7   8   5       23.81       -8.54     32.91 o 
  -6   8   5      181.05      188.28     51.07 o 
  -5   8   5      945.92      954.66     93.00 o 
  -4   8   5        9.25       42.29     30.64 o 
  -3   8   5     2844.58     2761.36     98.90 o 
  -2   8   5      735.68      661.57     69.97 o 
  -1   8   5      264.98      260.00     53.60 o 
   0   8   5      296.72      266.86     22.27 o 
   1   8   5     3194.62     3207.79    213.21 o 
   2   8   5     1719.57     1568.06    108.86 o 
   3   8   5     1357.20     1477.54    143.01 o 
   4   8   5      956.55      980.27     89.91 o 
   5   8   5      113.28       57.39     42.30 o 
   6   8   5       30.77        3.05     31.95 o 
   7   8   5      687.65      679.62     71.20 o 
   8   8   5       90.04      119.95     72.39 o 
  -8   9   5       79.15      174.27     62.31 o 
  -7   9   5        2.63      -42.94     42.94 o 
  -6   9   5       37.84       59.22     36.93 o 
  -5   9   5       66.70      109.56     44.79 o 
  -4   9   5     2517.17     2643.05    159.57 o 
  -3   9   5      139.07      140.47     32.41 o 
  -2   9   5      485.84      397.09     78.54 o 
  -1   9   5        0.80       35.84     50.95 o 
   0   9   5     3256.37     2979.83    182.51 o 
   1   9   5      659.10      538.20     94.95 o 
   2   9   5     6794.09     6327.44    307.63 o 
   3   9   5       13.18       24.92     28.25 o 
   4   9   5     3056.28     3032.83    158.58 o 
   5   9   5        5.27       26.36     36.60 o 
   6   9   5     1384.84     1431.10    125.10 o 
   7   9   5        9.80       18.01     51.85 o 
  -8  10   5       24.46       94.52     52.11 o 
  -7  10   5       10.04        3.35     36.87 o 
  -6  10   5      307.96      369.82     72.07 o 
  -5  10   5      268.49      311.32     60.83 o 
  -4  10   5        1.02      -14.88     46.38 o 
  -3  10   5      435.08      351.79     51.87 o 
  -2  10   5      212.36      206.19     42.49 o 
  -1  10   5       96.50       75.87     28.79 o 
   0  10   5     1546.78     1502.61     91.39 o 
   1  10   5     1958.95     1944.64    180.93 o 
   2  10   5     1029.19     1121.34    140.22 o 
   3  10   5       14.70       14.88     32.04 o 
   4  10   5     2376.47     2455.84    148.39 o 
   5  10   5     1020.37      932.66    100.20 o 
   6  10   5       12.22        7.22     76.77 o 
   7  10   5      760.07      722.86     98.90 o 
  -8  11   5       85.70       78.95     59.52 o 
  -7  11   5      288.43      250.92     49.96 o 
  -6  11   5        1.84      -22.97     35.65 o 
  -5  11   5       64.86       36.88     33.44 o 
  -4  11   5      323.37      217.06     43.74 o 
  -3  11   5      534.55      616.44     92.83 o 
  -2  11   5       94.73      133.07     39.83 o 
  -1  11   5     2964.69     2941.38    136.45 o 
   0  11   5       37.97       76.73     30.81 o 
   1  11   5       45.30       76.19     55.12 o 
   2  11   5      241.42      266.29     91.87 o 
   3  11   5     1515.88     1556.48    172.01 o 
   4  11   5      586.27      620.28     82.04 o 
   5  11   5      127.31      103.96     37.60 o 
   6  11   5       49.16       12.73     86.80 o 
   7  11   5       69.17      -50.77     66.54 o 
  -7  12   5       29.28       47.14     33.59 o 
  -6  12   5      484.17      545.98     83.94 o 
  -5  12   5       42.53       48.53     41.13 o 
  -4  12   5      315.70      283.61     53.87 o 
  -3  12   5       12.97       36.17     44.86 o 
  -2  12   5     2718.43     2845.31    204.96 o 
  -1  12   5      373.93      408.87     58.51 o 
   0  12   5      360.15      369.67     61.48 o 
   1  12   5      312.41      469.28    114.80 o 
   2  12   5      391.67      404.55     90.61 o 
   3  12   5     1728.64     1468.45    177.27 o 
   4  12   5      610.68      727.03     87.59 o 
   5  12   5       40.04       71.83     44.50 o 
   6  12   5        2.79       19.86     43.10 o 
  -7  13   5      149.48      221.03     65.08 o 
  -6  13   5      122.57      142.20     55.36 o 
  -5  13   5       10.43      -23.74     43.35 o 
  -4  13   5      296.59      325.01     61.72 o 
  -3  13   5       21.38       19.04     30.68 o 
  -2  13   5       31.53      126.12    130.08 o 
  -1  13   5      391.10      443.07     62.00 o 
   0  13   5      324.33      337.16     54.05 o 
   1  13   5      265.63      268.24     89.71 o 
   2  13   5     1724.37     1551.54    181.34 o 
   3  13   5      450.33      483.46    108.48 o 
   4  13   5        2.03       87.37     47.80 o 
   5  13   5      306.23      224.77    119.25 o 
   6  13   5       81.88       50.10    105.54 o 
  -6  14   5      258.83      291.58     82.41 o 
  -5  14   5     1076.28      949.15    168.01 o 
  -4  14   5      330.92      315.94     61.72 o 
  -3  14   5     1103.13     1205.46    110.42 o 
  -2  14   5        1.03      114.94    181.15 o 
  -1  14   5       64.07       11.69     32.44 o 
   0  14   5      374.86      376.59     59.90 o 
   1  14   5     1637.10     1455.40    131.20 o 
   2  14   5        3.82       -1.02     60.13 o 
   3  14   5      673.88      933.90    149.23 o 
   4  14   5       62.22       86.10    134.92 o 
   5  14   5       68.60      100.64     68.31 o 
   6  14   5       19.47      -42.09     72.45 o 
  -6  15   5      262.61      187.59     62.05 o 
  -5  15   5     1347.73     1074.39    275.90 o 
  -4  15   5       87.14       32.61     45.39 o 
  -3  15   5       12.79      -40.50     42.40 o 
  -2  15   5       44.65       94.03     40.54 o 
  -1  15   5     1927.38     2039.36    151.77 o 
   0  15   5       23.44      133.61     72.51 o 
   1  15   5        1.66      -38.40     38.40 o 
   2  15   5      778.15      794.01    148.35 o 
   3  15   5      239.44      464.34    121.20 o 
   4  15   5      112.70       75.49     48.27 o 
   5  15   5      953.40     1063.72    126.05 o 
  -6  16   5      394.58      221.49     89.62 o 
  -5  16   5      267.85      323.05    144.15 o 
  -4  16   5        8.35      -41.86     41.86 o 
  -3  16   5      111.60       71.31     47.98 o 
  -2  16   5     1414.10     1505.84    125.12 o 
  -1  16   5       18.37       68.02     37.70 o 
   0  16   5      882.49     1033.17    102.00 o 
   1  16   5      203.59      -22.65    178.85 o 
   2  16   5      450.95      449.89    122.04 o 
   3  16   5       73.78      100.21     62.10 o 
   4  16   5     1150.09     1301.89    202.91 o 
   5  16   5       23.50      -20.93     51.16 o 
  -5  17   5        2.84      -62.78     62.78 o 
  -4  17   5       69.14       55.72     45.57 o 
  -3  17   5      166.07      206.04     56.15 o 
  -2  17   5        9.27       61.74     62.04 o 
  -1  17   5      565.57      740.85     91.27 o 
   0  17   5       70.13      131.24     51.32 o 
   1  17   5       39.45      -58.22     58.22 o 
   2  17   5      469.38      471.20    118.47 o 
   3  17   5      215.41      247.69     90.90 o 
  -5  18   5      354.98      253.81     95.64 o 
  -4  18   5       30.17       34.71     44.88 o 
  -3  18   5      448.13      493.15     83.35 o 
  -2  18   5       32.62       88.88     69.06 o 
  -1  18   5      196.28      276.81     61.84 o 
   0  18   5       26.48       57.93     41.26 o 
   1  18   5      497.91      232.84    101.64 o 
   2  18   5      316.32      191.39     99.54 o 
   3  18   5      304.46      525.79    139.40 o 
  -4  19   5      681.10      672.80     99.18 o 
  -3  19   5       70.46      148.37     59.20 o 
  -2  19   5       65.02       97.83     49.32 o 
  -1  19   5       60.85       21.27     87.95 o 
   0  19   5      247.85      311.36    102.43 o 
   1  19   5      356.68      452.28    150.82 o 
  -3  20   5       13.78       25.89     60.37 o 
  -2  20   5      615.94      736.13    147.00 o 
  -1  20   5      222.99      191.77     90.90 o 
  -8   0   6      810.85      843.41    149.23 o 
  -6   0   6      480.87      422.85     91.12 o 
  -4   0   6     2262.45     2348.29    116.88 o 
  -2   0   6      468.25      409.44     33.51 o 
   0   0   6       38.87       59.58      9.05 o 
   2   0   6     3890.39     3639.43    106.37 o 
   4   0   6        2.26        6.97     20.81 o 
   6   0   6     3442.23     3603.51    164.52 o 
   8   0   6     1031.84     1059.56    156.15 o 
  -8   1   6      205.78      241.67     61.99 o 
  -7   1   6        2.20      -38.23     38.23 o 
  -6   1   6       37.57       90.86     35.29 o 
  -5   1   6     1024.08      942.68     84.68 o 
  -4   1   6       43.66       57.60     14.43 o 
  -3   1   6     2379.76     2424.35     58.90 o 
  -2   1   6     6203.45     6315.64     98.58 o 
  -1   1   6      306.70      340.62     19.89 o 
   0   1   6    14961.22    15431.45    179.11 o 
   1   1   6     9631.93     9431.41    123.51 o 
   2   1   6      202.41      195.05     19.19 o 
   3   1   6     3651.78     3727.29     76.88 o 
   4   1   6     1729.62     1662.24     67.00 o 
   5   1   6        7.96       13.04     16.62 o 
   6   1   6      221.82      259.44     34.19 o 
   7   1   6      194.82      224.35     38.52 o 
   8   1   6       27.00       60.90     34.59 o 
  -8   2   6      966.62      729.88    142.17 o 
  -7   2   6     1244.15     1252.93    164.58 o 
  -6   2   6      111.92       83.75     33.30 o 
  -5   2   6     1120.23     1188.95     82.67 o 
  -4   2   6       26.60       30.22     11.49 o 
  -3   2   6      104.71      103.82     18.07 o 
  -2   2   6       37.25       42.02     11.76 o 
  -1   2   6     6111.49     5868.48     79.89 o 
   0   2   6     1760.40     1940.43     80.41 o 
   1   2   6      448.90      430.98     29.76 o 
   2   2   6       92.81       85.75     11.96 o 
   3   2   6     5147.10     5053.23     88.68 o 
   4   2   6      109.62      104.26     21.64 o 
   5   2   6     3140.82     3072.12    100.15 o 
   6   2   6      892.20      870.56     66.71 o 
   7   2   6       63.40       26.70     22.23 o 
   8   2   6        1.65       21.91     51.41 o 
  -8   3   6       13.05       50.77     66.18 o 
  -7   3   6      100.40      178.99     80.63 o 
  -6   3   6      129.86      145.99     39.76 o 
  -5   3   6      257.84      201.08     34.14 o 
  -4   3   6       18.57       25.08     11.02 o 
  -3   3   6     1831.09     1807.43     62.72 o 
  -2   3   6    10299.03    10162.59    120.33 o 
  -1   3   6      155.72      146.72     12.92 o 
   0   3   6     3754.85     3705.36    128.31 o 
   1   3   6      726.67      692.93     91.51 o 
   2   3   6      135.32      156.34     16.24 o 
   3   3   6     1148.91     1159.04     42.96 o 
   4   3   6     1922.31     1849.59     81.00 o 
   5   3   6       72.72       57.45     31.73 o 
   6   3   6      169.46      129.80     34.07 o 
   7   3   6      316.84      338.20     49.63 o 
   8   3   6      375.39      502.85    115.50 o 
  -8   4   6      203.24      156.21     72.45 o 
  -7   4   6       98.92       60.64     33.61 o 
  -6   4   6      101.66      117.50     38.37 o 
  -5   4   6      226.21      191.50     24.96 o 
  -4   4   6     1978.94     2077.06     70.29 o 
  -3   4   6      424.27      414.95     45.67 o 
  -2   4   6      295.84      290.07     23.37 o 
  -1   4   6       78.12       72.60      8.91 o 
   0   4   6     1832.47     1847.25     60.85 o 
   1   4   6      261.12      228.57     31.04 o 
   2   4   6     3147.22     2980.70     71.17 o 
   3   4   6      750.76      784.22     51.90 o 
   4   4   6     1344.01     1336.91     93.51 o 
   5   4   6     2524.85     2498.55    136.14 o 
   6   4   6     1393.23     1395.11    136.85 o 
   7   4   6        0.25      -32.19     32.19 o 
   8   4   6      105.87       42.03     44.19 o 
  -8   5   6        1.29       40.33     36.59 o 
  -7   5   6       57.28       82.69     82.81 o 
  -6   5   6     1377.33     1321.87    103.00 o 
  -5   5   6     1457.28     1433.15     78.28 o 
  -4   5   6       28.33       27.45     11.11 o 
  -3   5   6     1211.04     1159.82     75.20 o 
  -2   5   6      382.98      388.33     26.75 o 
  -1   5   6      221.13      225.33     16.24 o 
   0   5   6      396.92      380.98     29.38 o 
   1   5   6     8447.54     7865.66    447.61 o 
   2   5   6      126.07      117.92     15.83 o 
   3   5   6      876.90      790.07     46.95 o 
   4   5   6      271.79      285.06     46.12 o 
   5   5   6        9.96        0.69     26.66 o 
   6   5   6      166.74      184.77     47.26 o 
   7   5   6      781.44      831.06     95.51 o 
   8   5   6      159.18       21.39     46.02 o 
  -8   6   6       52.53      131.32     48.02 o 
  -7   6   6      213.00      313.42     94.30 o 
  -6   6   6      245.07      203.76     82.68 o 
  -5   6   6      159.58      162.01     32.46 o 
  -4   6   6      875.50      870.96     56.86 o 
  -3   6   6        8.88       28.49     24.88 o 
  -2   6   6      216.96      250.47     21.41 o 
  -1   6   6     2619.79     2445.77     90.61 o 
   0   6   6      844.49      848.62     31.74 o 
   1   6   6      564.62      531.00     28.88 o 
   2   6   6      549.42      576.51     35.74 o 
   3   6   6     2113.79     2113.07     95.52 o 
   4   6   6        0.36        2.17     27.53 o 
   5   6   6      732.11      742.49     65.54 o 
   6   6   6      337.19      401.51     63.27 o 
   7   6   6      151.26      194.16     58.28 o 
   8   6   6       90.30       59.89     53.95 o 
  -8   7   6      233.84      204.78    174.42 o 
  -7   7   6        8.53      -21.98     34.92 o 
  -6   7   6      453.61      504.82     58.27 o 
  -5   7   6      404.42      379.70     62.90 o 
  -4   7   6      134.64      123.11     23.72 o 
  -3   7   6        3.41       15.53     13.95 o 
  -2   7   6     5625.32     5898.15    253.03 o 
  -1   7   6      214.23      232.20     73.76 o 
   0   7   6     1651.37     1687.41     55.87 o 
   1   7   6      157.29      147.66     15.42 o 
   2   7   6       86.82       67.05     15.69 o 
   3   7   6      545.51      507.30     61.79 o 
   4   7   6     3566.93     3421.50    180.18 o 
   5   7   6      209.80      125.30     41.19 o 
   6   7   6      363.60      389.87     54.76 o 
   7   7   6       23.03       78.59     67.40 o 
   8   7   6      250.51      172.90     72.62 o 
  -8   8   6       66.14       96.20     43.04 o 
  -7   8   6      192.79      197.58     53.59 o 
  -6   8   6       56.31       34.07     29.86 o 
  -5   8   6       62.94      101.85     40.03 o 
  -4   8   6       58.78       38.91     18.24 o 
  -3   8   6        4.68        2.15     18.99 o 
  -2   8   6       20.86       -2.17     28.62 o 
  -1   8   6     1756.93     1626.44    102.19 o 
   0   8   6     2013.29     2016.48     70.89 o 
   1   8   6        6.16       -1.55     19.64 o 
   2   8   6     9927.13     9648.94    164.42 o 
   3   8   6     1168.17     1168.06     92.36 o 
   4   8   6       73.91      124.60     44.07 o 
   5   8   6      545.26      656.63     82.63 o 
   6   8   6      173.62       80.66    129.41 o 
   7   8   6       14.05      -19.05     33.38 o 
  -8   9   6        0.91        6.05     40.05 o 
  -7   9   6       24.02       88.55     35.58 o 
  -6   9   6        8.14       16.04     25.73 o 
  -5   9   6     1554.74     1566.55    187.26 o 
  -4   9   6      175.17      161.82     44.17 o 
  -3   9   6     2036.88     2171.05    123.19 o 
  -2   9   6      307.08      289.95     43.07 o 
  -1   9   6       16.43       38.42     25.75 o 
   0   9   6      711.90      672.97     35.44 o 
   1   9   6     2802.59     2960.36    126.40 o 
   2   9   6     1701.85     1637.33    103.69 o 
   3   9   6      128.65      118.07     34.66 o 
   4   9   6      312.27      331.45     59.91 o 
   5   9   6      561.54      538.65     76.90 o 
   6   9   6       25.88      -21.69     37.46 o 
   7   9   6      584.13      637.25     74.60 o 
  -8  10   6      134.86      122.23     71.36 o 
  -7  10   6        9.44       45.37     33.17 o 
  -6  10   6        8.76        9.64     33.63 o 
  -5  10   6      219.56      169.53     53.07 o 
  -4  10   6     1168.56     1167.70    100.25 o 
  -3  10   6      429.95      413.42     57.71 o 
  -2  10   6      424.03      433.55     53.45 o 
  -1  10   6      894.74     1007.22     76.91 o 
   0  10   6     2024.84     2093.93    272.05 o 
   1  10   6      308.27      278.84     60.60 o 
   2  10   6     4285.00     4163.21    263.07 o 
   3  10   6      279.96      259.94     53.52 o 
   4  10   6      363.60      263.33     81.00 o 
   5  10   6      387.68      448.08     85.42 o 
   6  10   6      481.56      410.06     90.93 o 
   7  10   6        1.24       40.97    101.68 o 
  -8  11   6       32.88      195.35     82.91 o 
  -7  11   6        2.28      -29.11     41.44 o 
  -6  11   6      723.68      701.00     93.98 o 
  -5  11   6       96.76      104.56     44.27 o 
  -4  11   6        1.38       70.95     38.07 o 
  -3  11   6      228.43      224.79     44.93 o 
  -2  11   6     1330.63     1424.91    101.04 o 
  -1  11   6      440.93      595.53    259.59 o 
   0  11   6     3023.92     3349.49    140.67 o 
   1  11   6       80.44      164.10     87.71 o 
   2  11   6      170.73       56.92     50.61 o 
   3  11   6      515.64      519.20     71.40 o 
   4  11   6      450.85      553.48     75.84 o 
   5  11   6       21.75       37.36     87.55 o 
   6  11   6      529.57      457.64     99.69 o 
  -7  12   6      317.53      323.42     70.37 o 
  -6  12   6        3.96       35.45     36.83 o 
  -5  12   6      553.45      622.99     87.09 o 
  -4  12   6      118.08       92.74     41.76 o 
  -3  12   6       72.92       50.29     27.40 o 
  -2  12   6      241.33      295.78     51.88 o 
  -1  12   6     1979.53     2029.66    146.58 o 
   0  12   6       37.51       21.59     44.62 o 
   1  12   6      150.86      125.68     44.41 o 
   2  12   6      275.77      390.48     96.27 o 
   3  12   6     1078.80     1196.38    154.82 o 
   4  12   6       51.24       58.61     37.64 o 
   5  12   6     1073.13     1217.20    120.65 o 
   6  12   6       49.54       46.05     65.78 o 
  -7  13   6       39.38      113.65     50.05 o 
  -6  13   6      322.95      368.59     74.53 o 
  -5  13   6       39.67       12.41     31.69 o 
  -4  13   6      383.85      362.54     67.14 o 
  -3  13   6     1726.06     1685.81    124.83 o 
  -2  13   6      437.10      442.01     64.24 o 
  -1  13   6       36.73       58.57     47.56 o 
   0  13   6      541.98      506.01     66.29 o 
   1  13   6     2901.21     3069.14    294.67 o 
   2  13   6       47.28       45.00     62.86 o 
   3  13   6     2137.37     2098.85    144.50 o 
   4  13   6      346.91      473.75     88.10 o 
   5  13   6      101.29       46.24     43.76 o 
   6  13   6      108.89       58.54    180.70 o 
  -6  14   6       69.77      123.22     68.63 o 
  -5  14   6      293.94      247.74     56.36 o 
  -4  14   6     1197.11     1300.44    118.68 o 
  -3  14   6      666.42      727.67     86.31 o 
  -2  14   6      832.65      957.00     94.79 o 
  -1  14   6      132.58      208.44     49.08 o 
   0  14   6     1108.55     1206.89     99.45 o 
   1  14   6      445.69      310.18     74.60 o 
   2  14   6      931.36      938.86    151.89 o 
   3  14   6       27.36      112.93     84.26 o 
   4  14   6      130.81      212.52     58.60 o 
   5  14   6      342.79      406.43     79.38 o 
  -6  15   6       18.29      108.86     78.72 o 
  -5  15   6      165.12      216.12     63.41 o 
  -4  15   6      211.96      202.85     50.81 o 
  -3  15   6      299.59      233.88     58.20 o 
  -2  15   6      757.39      716.82     85.31 o 
  -1  15   6      288.77      168.84     45.34 o 
   0  15   6      960.28     1070.66     98.92 o 
   1  15   6      613.47      379.37     83.54 o 
   2  15   6      117.11      204.03     81.23 o 
   3  15   6      440.91      327.95     97.75 o 
   4  15   6      438.35      608.24    214.97 o 
   5  15   6      127.41      177.12     60.66 o 
  -6  16   6      185.58      190.41     84.29 o 
  -5  16   6      726.74      839.38    106.59 o 
  -4  16   6       23.70      -19.54     51.52 o 
  -3  16   6       44.40       -5.01     32.67 o 
  -2  16   6        0.09       52.38     38.61 o 
  -1  16   6      356.44      476.58     87.99 o 
   0  16   6        8.55       98.21     86.83 o 
   1  16   6      108.50       62.42     70.75 o 
   2  16   6        8.28      -45.92     67.69 o 
   3  16   6      800.13      720.69    144.17 o 
   4  16   6        1.54       62.44    156.17 o 
  -5  17   6       12.99      -78.12     78.12 o 
  -4  17   6        5.16      -31.80     44.00 o 
  -3  17   6      375.72      470.84     83.87 o 
  -2  17   6      111.84      336.71    104.66 o 
  -1  17   6       32.28      -10.93     55.58 o 
   0  17   6      386.42      511.23    121.67 o 
   1  17   6      487.46      628.72    154.16 o 
   2  17   6        5.44      141.13     78.50 o 
   3  17   6      631.94      700.02    145.39 o 
   4  17   6      142.13      163.94     81.31 o 
  -4  18   6      206.98       69.20     78.62 o 
  -3  18   6       16.72       -7.33     59.87 o 
  -2  18   6      387.53      326.15    100.69 o 
  -1  18   6        3.21       -0.24     52.54 o 
   0  18   6      122.74      266.42    101.69 o 
   1  18   6       79.37      159.42    103.93 o 
   2  18   6      312.03      476.42    135.19 o 
  -3  19   6      211.02      129.88     74.83 o 
  -2  19   6       79.70      130.32     80.51 o 
  -1  19   6       80.38      145.06     81.41 o 
   0  19   6      337.42      342.63    114.00 o 
  -2  20   6        0.76      174.89     89.63 o 
  -1  20   6      312.36      506.03    134.23 o 
   0  20   6        1.46      159.05     93.87 o 
  -7   0   7       85.96       58.70     57.50 o 
  -5   0   7     1080.05     1030.02     96.33 o 
  -3   0   7     2855.55     2853.09    118.42 o 
  -1   0   7       59.39       61.63      9.81 o 
   1   0   7     5824.55     5847.16     98.57 o 
   3   0   7      526.34      512.93     49.49 o 
   5   0   7       58.63       48.02     29.72 o 
   7   0   7     1137.07      923.67    129.76 o 
  -8   1   7       49.90      -70.21     70.21 o 
  -7   1   7       72.15       55.93     63.62 o 
  -6   1   7       27.38       28.90     42.48 o 
  -5   1   7      149.65      200.18     34.82 o 
  -4   1   7     1990.93     1988.41     59.48 o 
  -3   1   7      507.92      505.27     31.62 o 
  -2   1   7     2687.03     2802.69     71.34 o 
  -1   1   7     2862.31     2724.28     57.23 o 
   0   1   7      575.01      609.72     35.71 o 
   1   1   7      312.94      362.26     26.62 o 
   2   1   7     5757.71     5684.21     92.41 o 
   3   1   7      848.70      809.22     38.11 o 
   4   1   7      254.98      238.56     28.86 o 
   5   1   7     1009.40     1011.20     59.80 o 
   6   1   7      823.81      862.70     60.60 o 
   7   1   7       12.17       10.48     29.13 o 
  -8   2   7       37.21       52.42     53.36 o 
  -7   2   7        0.10      -56.73     61.65 o 
  -6   2   7      790.98      805.84    122.62 o 
  -5   2   7       12.73       39.97     18.07 o 
  -4   2   7       62.82       59.05     13.88 o 
  -3   2   7      410.86      415.63     32.35 o 
  -2   2   7     4619.40     4505.06     98.74 o 
  -1   2   7       66.48       64.15     13.50 o 
   0   2   7     3385.53     3106.63    110.62 o 
   1   2   7      130.76      126.30     27.46 o 
   2   2   7      638.69      696.87     49.39 o 
   3   2   7      952.26      994.73     40.32 o 
   4   2   7     2117.51     2115.40     77.61 o 
   5   2   7      163.15      175.66     27.97 o 
   6   2   7      401.89      380.26     76.69 o 
   7   2   7      215.65      163.28     48.18 o 
  -8   3   7        9.80       -0.90     50.31 o 
  -7   3   7      447.81      468.23    110.25 o 
  -6   3   7       45.16       75.84     27.94 o 
  -5   3   7      272.71      317.99     33.21 o 
  -4   3   7      279.27      247.15     24.01 o 
  -3   3   7        4.46        4.89     17.25 o 
  -2   3   7      266.85      272.93     22.00 o 
  -1   3   7     5175.01     5075.92     89.16 o 
   0   3   7       19.71       13.08     18.75 o 
   1   3   7      146.02      197.54     29.21 o 
   2   3   7     1569.42     1504.46     74.18 o 
   3   3   7     2920.64     2894.58    108.16 o 
   4   3   7      662.67      670.17     45.10 o 
   5   3   7     3836.03     3878.26    156.59 o 
   6   3   7        3.34       21.11     28.70 o 
   7   3   7       63.95       35.09     61.57 o 
  -8   4   7      322.42      197.68     75.95 o 
  -7   4   7        5.71       57.35     54.74 o 
  -6   4   7      364.60      350.91     65.58 o 
  -5   4   7      567.54      563.18     45.13 o 
  -4   4   7       36.92       50.70     16.27 o 
  -3   4   7     3420.12     3395.19     90.77 o 
  -2   4   7      244.76      271.05     21.95 o 
  -1   4   7      611.74      559.55     34.86 o 
   0   4   7     1736.93     1692.17    156.32 o 
   1   4   7     4331.71     3952.60    194.08 o 
   2   4   7      583.47      617.17     59.43 o 
   3   4   7     5115.11     5031.79    173.92 o 
   4   4   7     1867.61     1820.90    112.03 o 
   5   4   7      146.89      180.58     44.91 o 
   6   4   7      476.99      396.40     62.00 o 
   7   4   7     1143.01     1254.46    114.01 o 
  -8   5   7      535.65      747.57    143.85 o 
  -7   5   7       22.57       39.67     74.07 o 
  -6   5   7       12.68       32.24     24.38 o 
  -5   5   7       12.09        2.57     17.56 o 
  -4   5   7     1732.25     1760.99     69.19 o 
  -3   5   7      560.82      585.25     45.26 o 
  -2   5   7      338.69      333.84     25.53 o 
  -1   5   7     1057.12     1024.47     43.79 o 
   0   5   7     1191.17     1129.88     66.75 o 
   1   5   7     2136.98     1942.11    159.73 o 
   2   5   7     9597.30     9560.88    254.92 o 
   3   5   7      931.88      963.76    105.31 o 
   4   5   7       17.67       74.45     29.33 o 
   5   5   7       82.38       95.96     34.28 o 
   6   5   7      616.38      738.19     85.74 o 
   7   5   7        0.39       13.71     29.49 o 
   8   5   7      650.42      651.30    131.33 o 
  -8   6   7       58.93       16.97     52.10 o 
  -7   6   7        4.19       19.91     38.55 o 
  -6   6   7      383.99      399.17     51.06 o 
  -5   6   7       17.83       25.56     20.61 o 
  -4   6   7        4.90       11.98     17.29 o 
  -3   6   7     2370.30     2418.22     85.87 o 
  -2   6   7      863.00      840.03     40.07 o 
  -1   6   7       68.13       80.91     11.61 o 
   0   6   7     4516.95     4420.64    104.17 o 
   1   6   7       15.64       10.26     22.79 o 
   2   6   7      251.75      124.14     80.60 o 
   3   6   7     1110.17     1151.84     87.23 o 
   4   6   7     1187.16     1055.53     90.34 o 
   5   6   7        3.03       26.30     33.11 o 
   6   6   7      376.34      367.42     63.23 o 
   7   6   7       87.64       56.83     51.49 o 
  -8   7   7       67.65       47.58     48.88 o 
  -7   7   7      276.67      352.55     62.42 o 
  -6   7   7       73.02       76.34     30.99 o 
  -5   7   7     1252.98     1207.06    104.98 o 
  -4   7   7      366.32      399.96     42.65 o 
  -3   7   7       59.47       30.18     17.68 o 
  -2   7   7      187.83      174.55     32.06 o 
  -1   7   7     5130.75     5150.92    133.94 o 
   0   7   7     2446.46     2225.45     85.37 o 
   1   7   7      504.29      481.72     53.68 o 
   2   7   7      476.98      489.32     55.54 o 
   3   7   7      437.10      447.46     59.18 o 
   4   7   7        7.90       40.90     30.96 o 
   5   7   7      802.56      798.56     71.34 o 
   6   7   7        0.10       16.77     34.34 o 
   7   7   7       57.19       41.80     43.30 o 
  -8   8   7        8.80      186.16     82.90 o 
  -7   8   7      190.68      151.51     62.64 o 
  -6   8   7      834.82      891.49     78.50 o 
  -5   8   7       14.24       -0.29     25.82 o 
  -4   8   7        5.28       -3.22     26.97 o 
  -3   8   7     1029.73     1063.58     84.76 o 
  -2   8   7     1026.49     1114.31    123.37 o 
  -1   8   7      363.94      381.57     41.01 o 
   0   8   7     4934.00     4728.28    157.20 o 
   1   8   7      136.36      148.56     26.21 o 
   2   8   7      385.83      412.06     53.96 o 
   3   8   7      554.33      576.03     74.87 o 
   4   8   7     1887.25     1797.75    122.89 o 
   5   8   7       14.88       37.96     32.37 o 
   6   8   7      222.54      164.11     50.61 o 
   7   8   7      132.48       46.03     61.12 o 
  -8   9   7       64.34      143.87     87.40 o 
  -7   9   7        0.78        5.50     27.48 o 
  -6   9   7       62.67       65.35     31.38 o 
  -5   9   7        4.99      -18.47     55.95 o 
  -4   9   7      867.28      774.81     85.12 o 
  -3   9   7       15.04       76.04     52.66 o 
  -2   9   7      458.66      434.47     52.30 o 
  -1   9   7       65.94       59.11     18.85 o 
   0   9   7     1096.86     1178.34     68.72 o 
   1   9   7      801.99      790.99     44.39 o 
   2   9   7      951.07     1033.58     98.79 o 
   3   9   7        8.57       54.22     33.42 o 
   4   9   7      915.11      944.14    178.12 o 
   5   9   7      255.53      242.05    107.37 o 
   6   9   7      985.89      934.35     86.26 o 
   7   9   7        4.81       57.17     40.42 o 
  -7  10   7       17.03       36.71     32.26 o 
  -6  10   7        5.39        6.40     51.62 o 
  -5  10   7      408.38      353.28     64.54 o 
  -4  10   7        3.96        9.05     30.56 o 
  -3  10   7     2120.85     2195.60    128.23 o 
  -2  10   7      254.00      228.29     40.16 o 
  -1  10   7       92.96       41.05     21.33 o 
   0  10   7     2781.30     3068.22    120.79 o 
   1  10   7     1319.37     1125.36    191.71 o 
   2  10   7      448.62      437.51     62.75 o 
   3  10   7      942.89     1001.33     94.50 o 
   4  10   7      531.23      620.65     79.74 o 
   5  10   7      119.50      165.92     53.83 o 
   6  10   7      253.19      356.71     96.38 o 
   7  10   7      626.78      630.43     92.68 o 
  -7  11   7      241.89      236.68     58.32 o 
  -6  11   7        0.82       40.84     35.16 o 
  -5  11   7      434.16      419.21     71.02 o 
  -4  11   7      142.71      138.95     39.56 o 
  -3  11   7      438.54      463.12     63.26 o 
  -2  11   7      261.81      290.62     47.79 o 
  -1  11   7     2881.18     2975.68    386.48 o 
   0  11   7      219.25      345.53     48.66 o 
   1  11   7     1643.99     1242.52    156.65 o 
   2  11   7      102.31      124.75     38.66 o 
   3  11   7     1773.08     1732.94    125.57 o 
   4  11   7       21.94       42.99     34.32 o 
   5  11   7      940.68      938.82    106.73 o 
   6  11   7      136.55      101.98     39.28 o 
  -7  12   7       25.54      -11.79     52.77 o 
  -6  12   7      121.20      169.58     80.49 o 
  -5  12   7      485.45      382.62     69.31 o 
  -4  12   7      191.99      258.19     54.84 o 
  -3  12   7       87.30      130.12     37.93 o 
  -2  12   7     1397.64     1486.11    105.33 o 
  -1  12   7      111.34       85.52     36.19 o 
   0  12   7     1237.85     1167.81    164.08 o 
   1  12   7        8.03       26.82     81.28 o 
   2  12   7      326.74      339.33     99.78 o 
   3  12   7      217.77      228.45     52.16 o 
   4  12   7     1803.27     1783.99    136.78 o 
   5  12   7       44.83       19.51     29.23 o 
   6  12   7       82.29       42.48     41.75 o 
  -7  13   7       82.81       21.78     34.76 o 
  -6  13   7      211.92      189.05     62.46 o 
  -5  13   7       21.55       37.36     55.26 o 
  -4  13   7      704.19      790.32     92.27 o 
  -3  13   7       24.23        2.28     31.30 o 
  -2  13   7      596.70      558.93     96.43 o 
  -1  13   7      287.29      330.03     96.93 o 
   0  13   7      292.73      365.25    106.14 o 
   1  13   7      272.39      175.58     85.18 o 
   2  13   7      776.47      898.19    144.40 o 
   3  13   7        6.41       -6.59     55.05 o 
   4  13   7       48.55       80.62     43.21 o 
   5  13   7      258.15      165.13     52.04 o 
  -6  14   7        4.68      101.52     68.07 o 
  -5  14   7       98.90      193.12     56.47 o 
  -4  14   7       65.75       93.01     40.04 o 
  -3  14   7      173.59      129.70     33.42 o 
  -2  14   7      121.58      213.70     88.45 o 
  -1  14   7       12.57      150.39     76.72 o 
   0  14   7       62.60       46.10     61.12 o 
   1  14   7     1766.35     1610.38    223.61 o 
   2  14   7       51.57      112.60     73.64 o 
   3  14   7      372.25      643.28    150.06 o 
   4  14   7       38.31       93.22     95.23 o 
   5  14   7      180.73      156.58     57.86 o 
  -6  15   7       67.77      122.06     61.84 o 
  -5  15   7       69.12       91.35     46.30 o 
  -4  15   7      186.41      119.99     44.35 o 
  -3  15   7        3.11      -33.79     61.36 o 
  -2  15   7       22.68      -60.27     68.70 o 
  -1  15   7      499.58      567.19    132.52 o 
   0  15   7      146.73      197.19     94.79 o 
   1  15   7      305.22      236.92     90.16 o 
   2  15   7     1439.64     1410.08    189.94 o 
   3  15   7      258.10      305.81     64.38 o 
   4  15   7        2.27       52.38     62.12 o 
   5  15   7      368.70      274.95     90.92 o 
  -4  16   7      182.80      179.34     85.56 o 
  -3  16   7       27.70      150.17     77.69 o 
  -2  16   7      553.07      563.27    128.61 o 
  -1  16   7       78.57      234.18     94.68 o 
   0  16   7     1127.50     1331.48    189.81 o 
   1  16   7       30.38      -15.41     76.52 o 
   2  16   7      111.87      201.53     88.43 o 
   3  16   7      157.37      215.23     62.22 o 
   4  16   7      178.18      163.14     81.69 o 
  -3  17   7       64.72      126.22     81.89 o 
  -2  17   7      272.16      201.23     90.13 o 
  -1  17   7      472.93      453.09    120.09 o 
   0  17   7       76.34       47.94     58.01 o 
   1  17   7       38.71     -116.94    116.94 o 
   2  17   7      343.50      337.71    109.94 o 
   3  17   7      562.23      525.49    109.90 o 
   4  17   7      242.46      239.26     85.34 o 
  -3  18   7      495.37      642.35    146.65 o 
  -2  18   7       32.57      127.66     96.74 o 
  -1  18   7        9.88        2.17     55.34 o 
   0  18   7      178.65      130.83     84.39 o 
   1  18   7      870.96      906.35    180.82 o 
   3  18   7      254.10      163.34     77.16 o 
  -2  19   7      396.97      279.57    105.35 o 
  -1  19   7      273.03      421.18    127.49 o 
   0  19   7       47.90       64.37     79.37 o 
   0  20   7      190.75      232.58    105.27 o 
  -8   0   8      334.83      534.54    121.75 o 
  -6   0   8      347.49      302.12     80.02 o 
  -4   0   8     4798.12     5161.29    268.20 o 
  -2   0   8     1793.38     1867.00    104.74 o 
   0   0   8      188.83      197.35     16.24 o 
   2   0   8     8509.46     8604.30    160.84 o 
   4   0   8     2169.27     2228.41    113.33 o 
   6   0   8      281.80      269.67     82.63 o 
  -8   1   8       24.81        3.29     33.07 o 
  -7   1   8       61.34       98.99     32.35 o 
  -6   1   8      331.25      283.04     44.35 o 
  -5   1   8        3.91        0.78     20.82 o 
  -4   1   8      553.14      580.20     48.97 o 
  -3   1   8     2554.91     2392.72    139.81 o 
  -2   1   8      756.03      741.04     39.26 o 
  -1   1   8        3.05       18.82      8.27 o 
   0   1   8     2462.90     2367.80     58.67 o 
   1   1   8      220.41      196.90     25.11 o 
   2   1   8        4.27        0.69      9.13 o 
   3   1   8     1746.94     1815.42     63.05 o 
   4   1   8      411.03      393.04     35.33 o 
   5   1   8      637.96      604.16     62.00 o 
   6   1   8      430.33      382.86     63.05 o 
   7   1   8      452.00      481.15    106.53 o 
  -8   2   8        0.57       82.76     38.32 o 
  -7   2   8      109.94      147.65     36.69 o 
  -6   2   8       56.69       71.79     30.39 o 
  -5   2   8      689.50      700.06     62.03 o 
  -4   2   8      200.44      209.81     22.30 o 
  -3   2   8       91.40       63.38     26.18 o 
  -2   2   8      114.73      106.09     17.47 o 
  -1   2   8     3768.82     3817.32     69.09 o 
   0   2   8      510.18      489.51     49.49 o 
   1   2   8     1788.53     1740.94     74.17 o 
   2   2   8      581.00      627.19     47.76 o 
   3   2   8      464.57      495.85     32.80 o 
   4   2   8     1110.64     1155.81     74.30 o 
   5   2   8     1521.56     1589.58    136.65 o 
   6   2   8        0.56       15.86     37.73 o 
   7   2   8       46.02       29.15     40.98 o 
  -8   3   8        4.07      -44.55     44.55 o 
  -7   3   8       34.94       72.76     31.25 o 
  -6   3   8      776.43      842.32     72.93 o 
  -5   3   8       41.86       31.77     20.14 o 
  -4   3   8      176.80      191.01     21.98 o 
  -3   3   8      969.33      965.39     52.22 o 
  -2   3   8      769.03      780.75     43.32 o 
  -1   3   8        6.46       18.65      8.68 o 
   0   3   8     8000.50     7994.02    204.94 o 
   1   3   8       85.54       77.28     22.72 o 
   2   3   8        2.86      -16.03     25.17 o 
   3   3   8      146.36      147.55     29.61 o 
   4   3   8     1698.00     1708.15     92.39 o 
   5   3   8        3.44       12.15     26.87 o 
   6   3   8      893.38     1048.19    146.31 o 
   7   3   8      101.52      135.72     68.27 o 
  -8   4   8       20.96       61.51     40.15 o 
  -7   4   8        8.10      -20.01     34.00 o 
  -6   4   8       83.92       28.42     24.61 o 
  -5   4   8      186.08      202.38     29.01 o 
  -4   4   8     1793.01     1719.13     72.20 o 
  -3   4   8       69.24       55.15     18.11 o 
  -2   4   8     2101.38     2096.12     58.70 o 
  -1   4   8      328.44      320.75     52.18 o 
   0   4   8      395.01      428.90     62.37 o 
   1   4   8       53.11       89.49     27.94 o 
   2   4   8      484.69      513.66     55.59 o 
   3   4   8       20.06      -27.06     27.06 o 
   4   4   8      485.04      454.57     75.15 o 
   5   4   8      793.39      872.31     87.00 o 
   6   4   8      911.83      980.56    106.03 o 
   7   4   8        0.18      -51.72     51.72 o 
  -8   5   8       83.56      112.37     51.99 o 
  -7   5   8      194.44      188.77     51.79 o 
  -6   5   8        1.30      -17.87     32.17 o 
  -5   5   8      127.39      131.36     25.55 o 
  -4   5   8      196.19      237.30     28.80 o 
  -3   5   8     2291.67     2363.14     79.14 o 
  -2   5   8      355.32      354.24     25.14 o 
  -1   5   8       29.50        3.86     38.01 o 
   0   5   8        6.10      -44.34     54.14 o 
   1   5   8     4198.23     3985.26    215.85 o 
   2   5   8     2723.75     2685.23    131.83 o 
   3   5   8     2603.05     2484.61    131.82 o 
   4   5   8      461.27      400.63     92.54 o 
   5   5   8      101.28      116.35     39.99 o 
   6   5   8       26.87      -18.49     27.21 o 
   7   5   8      942.09     1078.22    157.47 o 
  -8   6   8        2.43      -49.49     64.08 o 
  -7   6   8      180.77      184.43     63.64 o 
  -6   6   8       21.72       54.76     38.12 o 
  -5   6   8      206.30      293.48     41.54 o 
  -4   6   8     1162.93     1193.32     60.43 o 
  -3   6   8      333.93      372.51     37.47 o 
  -2   6   8     3114.62     3047.18    117.95 o 
  -1   6   8     4528.39     4174.69     97.93 o 
   0   6   8      655.19      773.70    124.77 o 
   1   6   8     6751.56     6526.48    198.82 o 
   2   6   8     1431.88     1436.02    131.59 o 
   3   6   8       27.88       -1.60     40.86 o 
   4   6   8      104.47      107.74     37.73 o 
   5   6   8     1706.26     1691.37    125.22 o 
   6   6   8       82.97       85.11     33.66 o 
   7   6   8      101.32      131.91     70.34 o 
  -8   7   8       12.44       51.23     71.00 o 
  -7   7   8       22.07       39.45     42.18 o 
  -6   7   8      299.83      455.69     75.53 o 
  -5   7   8      165.80      173.13     44.66 o 
  -4   7   8      189.59      270.66     49.69 o 
  -3   7   8       44.64       67.20     48.03 o 
  -2   7   8     2053.76     1932.17    100.17 o 
  -1   7   8      333.49      326.02     23.70 o 
   0   7   8     2053.64     2045.95     96.06 o 
   1   7   8        9.30       20.86     24.01 o 
   2   7   8       46.86       25.64     33.65 o 
   3   7   8      103.28      115.47     35.61 o 
   4   7   8     3070.07     3044.76    253.93 o 
   5   7   8       78.78       69.24     35.96 o 
   6   7   8     1266.79     1278.13    116.63 o 
   7   7   8       50.87      204.31     82.08 o 
  -8   8   8       79.13      -38.33     62.90 o 
  -7   8   8      229.91      271.74     70.71 o 
  -6   8   8      396.81      413.47    109.49 o 
  -5   8   8      533.52      606.41     82.10 o 
  -4   8   8      859.75      973.69     90.18 o 
  -3   8   8      219.62      286.74     49.03 o 
  -2   8   8     1245.02     1240.21     80.75 o 
  -1   8   8     1493.18     1456.19     53.86 o 
   0   8   8     1366.43     1385.17    103.85 o 
   1   8   8     1556.78     1599.28     98.69 o 
   2   8   8     1100.44     1178.52     88.58 o 
   3   8   8       30.94       23.97     24.86 o 
   4   8   8       95.76       96.23     48.25 o 
   5   8   8      556.19      632.64     82.75 o 
   6   8   8      385.07      397.75    113.69 o 
   7   8   8        6.26       22.53     36.77 o 
  -7   9   8      413.00      528.53    119.31 o 
  -6   9   8        4.46      -14.17     32.30 o 
  -5   9   8      179.49      160.70     47.66 o 
  -4   9   8       17.31       47.95     34.70 o 
  -3   9   8     1884.72     1921.27    116.21 o 
  -2   9   8     1233.11     1177.76     82.19 o 
  -1   9   8      103.19      115.94     64.47 o 
   0   9   8      890.39      928.41    107.63 o 
   1   9   8     4499.84     4321.95    170.03 o 
   2   9   8      438.72      372.13     52.49 o 
   3   9   8     1972.20     2176.70    132.33 o 
   4   9   8        0.57       50.73     47.70 o 
   5   9   8       17.77       53.44     38.37 o 
   6   9   8       10.36      -34.44     34.44 o 
  -7  10   8       57.19      134.91     73.28 o 
  -6  10   8       14.72       27.32     32.29 o 
  -5  10   8       86.47       71.98     37.94 o 
  -4  10   8      505.19      430.70    112.84 o 
  -3  10   8      138.89      106.56     33.99 o 
  -2  10   8     1906.16     1678.64    191.82 o 
  -1  10   8      612.13      586.73    115.47 o 
   0  10   8       58.51       88.46     29.71 o 
   1  10   8      103.70       71.95     63.84 o 
   2  10   8     2713.33     2651.68    140.09 o 
   3  10   8      180.12      190.14     47.90 o 
   4  10   8        9.79       29.40     52.39 o 
   5  10   8      478.30      494.85     75.21 o 
   6  10   8      162.61       88.94     67.39 o 
  -7  11   8       39.56       61.16     60.05 o 
  -6  11   8      241.28      262.72     65.75 o 
  -5  11   8       86.54       82.76     42.51 o 
  -4  11   8      201.59      252.49     52.40 o 
  -3  11   8       15.18      -69.33     69.33 o 
  -2  11   8      565.59      686.70    125.97 o 
  -1  11   8      262.07      277.38     83.75 o 
   0  11   8      218.53      208.42     81.90 o 
   1  11   8       48.61      -29.86     53.24 o 
   2  11   8       54.11       66.15     31.43 o 
   3  11   8      336.33      338.89     58.96 o 
   4  11   8     1148.70     1193.01    138.21 o 
   5  11   8       23.36       46.58     43.40 o 
   6  11   8      318.30      293.90     69.27 o 
  -7  12   8       58.05      131.65     69.33 o 
  -6  12   8        0.15      -12.81     49.43 o 
  -5  12   8      176.99      212.89     55.11 o 
  -4  12   8      117.61      197.31     86.57 o 
  -3  12   8       89.54       71.08     69.66 o 
  -2  12   8      179.88      105.36     65.86 o 
  -1  12   8     2754.11     2683.10    244.99 o 
   0  12   8       77.40       23.44     53.38 o 
   1  12   8     1539.90     1516.83    148.18 o 
   2  12   8      207.40      256.83     51.69 o 
   3  12   8       65.78       66.65     74.11 o 
   4  12   8      170.08      240.84     58.36 o 
   5  12   8     1165.36     1356.99    213.01 o 
  -5  13   8        8.28       77.35     62.60 o 
  -4  13   8       15.06       79.76     70.10 o 
  -3  13   8      301.93      424.05    115.14 o 
  -2  13   8        3.55       30.96     54.86 o 
  -1  13   8      974.72     1085.58    163.87 o 
   0  13   8      222.07      324.72    103.60 o 
   1  13   8      273.44      267.31     91.32 o 
   2  13   8      518.76      512.08     71.53 o 
   3  13   8      374.56      396.13     66.64 o 
   4  13   8      259.89      273.20     63.95 o 
   5  13   8       36.64       58.54     69.59 o 
  -4  14   8      409.82      462.09    116.03 o 
  -3  14   8       17.61       71.23     51.75 o 
  -2  14   8      887.87      862.51    153.54 o 
  -1  14   8      199.22      199.90     89.59 o 
   0  14   8      282.29      266.81     91.07 o 
   1  14   8        4.39     -113.76    113.76 o 
   2  14   8      623.08      594.62     82.54 o 
   3  14   8       25.51       12.00     36.91 o 
   4  14   8      233.79      299.45     67.57 o 
   5  14   8      112.55       54.37     52.71 o 
  -4  15   8      183.92      102.20     69.12 o 
  -3  15   8      289.38      398.00    120.87 o 
  -2  15   8      563.47      659.51    141.66 o 
  -1  15   8        9.69       79.19     80.55 o 
   0  15   8      951.49     1082.61    173.43 o 
   1  15   8      100.98       15.72     73.93 o 
   2  15   8      606.02      605.75    129.70 o 
   3  15   8      500.11      620.37     85.77 o 
   4  15   8      146.63      192.33    242.13 o 
  -3  16   8      121.01       56.99     63.93 o 
  -2  16   8       26.72      -37.01     68.45 o 
  -1  16   8      789.87      740.40    146.53 o 
   0  16   8        0.03       32.78     67.56 o 
   1  16   8      179.20       33.64     73.23 o 
   2  16   8        5.81       86.16     83.83 o 
   3  16   8      705.14      753.21    151.78 o 
   4  16   8       20.83      -51.57     51.57 o 
  -2  17   8      274.42      249.34     96.57 o 
  -1  17   8      122.48      217.49    104.49 o 
   0  17   8      576.92      776.86    161.68 o 
   1  17   8      100.58     -104.22    104.22 o 
  -1  18   8       34.96      -15.07     60.22 o 
   0  18   8       89.62      282.25    111.12 o 
  -7   0   9      226.37      253.74     79.53 o 
  -5   0   9      516.67      487.96     93.48 o 
  -3   0   9     2809.05     2854.87    189.29 o 
  -1   0   9     1180.22     1170.28     93.70 o 
   1   0   9     3385.18     2724.25    353.62 o 
   3   0   9     1604.97     1616.47    172.55 o 
   5   0   9        1.69       13.58     48.46 o 
   7   0   9      726.83      617.93    121.46 o 
  -8   1   9       42.03       62.94     35.48 o 
  -7   1   9       89.38       47.33     33.74 o 
  -6   1   9       12.79       17.18     26.24 o 
  -5   1   9     1202.16     1275.15    244.98 o 
  -4   1   9       15.35        7.80     19.62 o 
  -3   1   9        6.33      -23.58     23.58 o 
  -2   1   9     2144.21     2205.11     86.74 o 
  -1   1   9     1139.29     1148.58     51.06 o 
   0   1   9      568.80      565.43     44.18 o 
   1   1   9     1002.05      938.03    112.76 o 
   2   1   9     1061.96     1108.28     59.45 o 
   3   1   9      376.96      366.65     60.97 o 
   4   1   9     1280.57     1321.81    113.71 o 
   5   1   9      658.00      833.09     94.71 o 
   6   1   9      252.44      258.75     57.61 o 
   7   1   9       31.82       38.92     39.33 o 
  -8   2   9       71.49       -5.08     58.39 o 
  -7   2   9       27.79       38.42     31.61 o 
  -6   2   9     1220.09     1229.79    106.48 o 
  -5   2   9        3.78       29.54     44.98 o 
  -4   2   9     1078.25     1082.39     72.06 o 
  -3   2   9       71.58       43.85     20.60 o 
  -2   2   9     2261.58     2233.50    100.44 o 
  -1   2   9      154.81      183.29     29.65 o 
   0   2   9     3827.02     3730.41    139.30 o 
   1   2   9      314.78      332.04     35.65 o 
   2   2   9      567.86      567.24     46.91 o 
   3   2   9        2.18       -7.09     29.72 o 
   4   2   9     2049.43     2065.34    142.34 o 
   5   2   9        0.10       -6.40     76.34 o 
   6   2   9     2370.18     2464.15    231.02 o 
   7   2   9       18.03      111.73     61.60 o 
  -8   3   9       42.66       50.52     71.06 o 
  -7   3   9       86.45      116.74     45.35 o 
  -6   3   9        7.11       28.83     32.71 o 
  -5   3   9     1162.71     1307.73     87.73 o 
  -4   3   9      255.35      286.07     39.20 o 
  -3   3   9       27.94       21.99     17.30 o 
  -2   3   9      878.00      833.38     62.63 o 
  -1   3   9      682.58      714.61     75.68 o 
   0   3   9       83.59       47.00     37.72 o 
   1   3   9     3990.28     3940.13    122.96 o 
   2   3   9     2486.17     2315.76     98.78 o 
   3   3   9      187.37      198.44     33.46 o 
   4   3   9        5.41       10.44     42.86 o 
   5   3   9      823.82      774.72    131.78 o 
   6   3   9        8.84       19.08     44.40 o 
   7   3   9      112.42      111.74     60.95 o 
  -8   4   9        3.48       99.89     72.70 o 
  -7   4   9      103.99       71.12     41.34 o 
  -6   4   9        7.65      -14.39     30.91 o 
  -5   4   9      137.80      124.70     30.65 o 
  -4   4   9        7.53       13.54     18.08 o 
  -3   4   9     1079.35     1132.88     86.80 o 
  -2   4   9      814.38      786.08     63.49 o 
  -1   4   9     1079.25     1024.79     92.39 o 
   0   4   9     1425.85     1604.40    115.18 o 
   1   4   9      467.44      403.41     50.67 o 
   2   4   9     2001.69     1726.01    102.86 o 
   3   4   9     3394.04     3321.98    150.27 o 
   4   4   9     1088.22     1021.05     88.00 o 
   5   4   9      149.77      211.36     79.57 o 
   6   4   9      205.61      146.69     62.50 o 
   7   4   9      570.39      574.90    122.74 o 
  -8   5   9       87.20      140.49     70.95 o 
  -7   5   9       65.74       58.11     37.07 o 
  -6   5   9       36.70       33.34     40.17 o 
  -5   5   9       96.56      117.91     42.00 o 
  -4   5   9     1786.18     1775.04     76.39 o 
  -3   5   9        2.68       19.27     14.61 o 
  -2   5   9     3239.13     3382.43    120.94 o 
  -1   5   9      375.89      350.47     58.77 o 
   0   5   9      141.64      126.49     52.31 o 
   1   5   9        4.92       -3.99     23.87 o 
   2   5   9     1832.57     1800.20    110.37 o 
   3   5   9        5.71       21.18     25.68 o 
   4   5   9      359.94      384.30     70.97 o 
   5   5   9      410.12      406.58    102.12 o 
   6   5   9      463.34      470.17    110.36 o 
   7   5   9       96.06      190.98     83.29 o 
  -8   6   9        4.75      -74.29     74.29 o 
  -7   6   9       42.96       53.44     40.73 o 
  -6   6   9      374.53      356.99     64.79 o 
  -5   6   9        6.67       28.00     61.76 o 
  -4   6   9       48.71       47.95     20.84 o 
  -3   6   9      121.17      102.05     23.58 o 
  -2   6   9       17.74       27.83     33.75 o 
  -1   6   9      498.57      534.64    110.46 o 
   0   6   9       43.08       77.99     46.00 o 
   1   6   9      219.93      308.92     51.95 o 
   2   6   9      125.50       58.87     31.44 o 
   3   6   9      696.48      739.30     80.80 o 
   4   6   9     1101.93     1077.73     98.27 o 
   5   6   9      184.58      304.28     90.94 o 
   6   6   9      763.13      814.48    138.86 o 
   7   6   9      140.61      150.03     74.28 o 
  -8   7   9       94.66      -45.80     59.35 o 
  -7   7   9       32.18       76.05     44.49 o 
  -6   7   9      126.50      140.40     46.93 o 
  -5   7   9      503.38      710.05     85.46 o 
  -4   7   9      157.49      206.82     37.71 o 
  -3   7   9       34.10       55.83     34.97 o 
  -2   7   9     1398.53     1432.41    173.73 o 
  -1   7   9     4888.06     4763.27    309.40 o 
   0   7   9       32.35        1.92     48.46 o 
   1   7   9     1836.64     2064.82    177.33 o 
   2   7   9      103.59       34.21     34.73 o 
   3   7   9      890.19      901.20     89.63 o 
   4   7   9      130.08      150.80     43.52 o 
   5   7   9      922.27      971.80    100.58 o 
   6   7   9        0.51      -21.28     45.97 o 
  -7   8   9        3.36       62.27     55.11 o 
  -6   8   9      154.28      198.50     72.26 o 
  -5   8   9      147.20      156.49     81.39 o 
  -4   8   9      684.98      659.62     79.76 o 
  -3   8   9      393.21      483.25    106.49 o 
  -2   8   9       92.55      104.11     68.89 o 
  -1   8   9       72.05      -11.36     38.25 o 
   0   8   9     1991.24     1999.88    209.48 o 
   1   8   9     1284.12     1287.73     89.92 o 
   2   8   9       49.30      105.78     50.24 o 
   3   8   9     1401.30     1407.52    151.24 o 
   4   8   9      572.34      706.19     88.39 o 
   5   8   9        0.39       -3.13     34.20 o 
   6   8   9      581.15      553.32    119.41 o 
  -6   9   9        0.91       31.59     59.64 o 
  -5   9   9      146.46      203.70     81.76 o 
  -4   9   9     1496.28     1783.61    210.36 o 
  -3   9   9       26.98       -1.04     48.45 o 
  -2   9   9     3080.54     3340.91    271.31 o 
  -1   9   9      206.99      243.90     79.58 o 
   0   9   9       50.07       73.51     52.12 o 
   1   9   9      256.64      248.05     75.43 o 
   2   9   9      555.37      642.44     69.89 o 
   3   9   9       21.06       39.72     57.22 o 
   4   9   9      555.56      441.07     99.88 o 
   5   9   9        0.87      -21.12     91.33 o 
   6   9   9      303.38      258.77     89.17 o 
  -6  10   9      161.86      188.62     84.49 o 
  -5  10   9       32.88      148.96     77.94 o 
  -4  10   9       28.19       42.46     60.06 o 
  -3  10   9      441.45      387.08    106.81 o 
  -2  10   9       63.32      109.23     70.78 o 
  -1  10   9       26.30      -15.68     51.87 o 
   0  10   9      155.47      162.49     64.29 o 
   1  10   9     1514.02     1193.51    171.11 o 
   2  10   9      112.05      118.03     43.03 o 
   3  10   9     2989.34     3291.33    168.62 o 
   4  10   9      265.78      266.09     55.06 o 
   5  10   9      314.81      291.93     65.40 o 
  -5  11   9      360.06      425.14    125.02 o 
  -4  11   9       67.70      213.57    101.69 o 
  -3  11   9       97.83       28.43     47.16 o 
  -2  11   9      818.11      761.14    138.02 o 
  -1  11   9      921.56     1008.29    159.84 o 
   0  11   9      150.38       78.20     71.54 o 
   1  11   9     1369.82     1314.92    180.73 o 
   2  11   9       31.09       14.33     52.29 o 
   3  11   9       79.44      134.83     39.40 o 
   4  11   9       58.34      100.97     46.11 o 
   5  11   9      174.17      188.35     55.37 o 
  -5  12   9       21.18       41.64     70.11 o 
  -4  12   9      407.74      519.54    130.95 o 
  -3  12   9      593.21      567.78    131.27 o 
  -2  12   9      313.23      338.20     99.46 o 
  -1  12   9       15.03      -43.98     54.97 o 
   0  12   9     1322.87     1461.64    192.59 o 
   1  12   9        2.96      -77.02     77.02 o 
   2  12   9       59.02      165.65     74.43 o 
   3  12   9      161.85      254.42     58.77 o 
   4  12   9      995.71     1042.48    109.15 o 
   5  12   9        6.08       68.00     47.14 o 
  -4  13   9      620.53      888.28    163.19 o 
  -3  13   9      211.88      298.13    101.71 o 
  -2  13   9      143.53      170.19     92.57 o 
  -1  13   9       43.45       18.15     57.79 o 
   0  13   9       12.89       25.69     57.03 o 
   1  13   9      221.10      278.12     88.79 o 
   2  13   9     1632.12     1395.13    180.03 o 
   3  13   9       64.85      234.77     84.07 o 
   4  13   9      151.72      125.30     49.91 o 
   5  13   9       60.77       62.22     45.16 o 
  -4  14   9       10.27       69.77     71.28 o 
  -3  14   9     1104.38     1164.21    186.85 o 
  -2  14   9       54.17       11.76     61.08 o 
  -1  14   9      762.54      611.48    137.08 o 
   0  14   9      531.54      726.21    148.06 o 
   1  14   9      964.30      908.76    166.43 o 
   2  14   9        2.61       36.36     69.14 o 
   3  14   9     1198.28     1133.81    172.58 o 
   4  14   9       22.27       66.13     68.86 o 
  -3  15   9      119.17       30.40     56.94 o 
  -2  15   9      387.30      393.92    123.84 o 
  -1  15   9      299.41      394.27    113.96 o 
   0  15   9      105.94      107.98     76.63 o 
   1  15   9       48.05      -18.63     81.69 o 
   2  15   9      329.53      474.62    125.78 o 
   3  15   9        2.48       38.46     62.57 o 
  -2  16   9      379.66      368.57    116.88 o 
  -1  16   9       94.54       84.62     75.46 o 
   0  16   9      741.51      949.19    177.49 o 
   1  16   9      382.56      475.57    132.37 o 
   2  16   9       76.76      230.27    104.26 o 
  -6   0  10     1382.85     1413.47    171.81 o 
  -4   0  10      339.76      335.53     82.14 o 
  -2   0  10      464.96      381.97     84.10 o 
   0   0  10       64.23       60.39     50.13 o 
   2   0  10     2760.46     3117.49    242.12 o 
   4   0  10     2438.75     2915.85    250.37 o 
   6   0  10       14.43       43.18     56.03 o 
  -8   1  10       47.09       -6.57     49.43 o 
  -7   1  10       79.56       84.68     75.86 o 
  -6   1  10       19.24      -15.26     64.82 o 
  -5   1  10      277.14      210.17     78.87 o 
  -4   1  10        8.80       26.05     20.29 o 
  -3   1  10     1672.37     1859.27    118.75 o 
  -2   1  10      249.55      272.75     34.83 o 
  -1   1  10     1484.88     1476.47     78.19 o 
   0   1  10     1598.59     1620.99    118.18 o 
   1   1  10      218.00      271.66     83.16 o 
   2   1  10      113.18       94.29     50.39 o 
   3   1  10     1355.50     1425.15    122.20 o 
   4   1  10      530.92      608.81     84.15 o 
   5   1  10       10.95       46.06     35.77 o 
   6   1  10      363.54      271.85     60.10 o 
  -7   2  10      238.01      173.34     76.11 o 
  -6   2  10       66.61       55.38     31.65 o 
  -5   2  10      704.95      701.82     83.99 o 
  -4   2  10       92.83       85.81     30.08 o 
  -3   2  10      126.50      153.21     32.51 o 
  -2   2  10       53.45       57.61     27.06 o 
  -1   2  10     2227.03     2431.84    116.89 o 
   0   2  10      149.24      198.92     51.74 o 
   1   2  10     1808.83     1846.41    130.70 o 
   2   2  10     2065.07     1964.04    139.91 o 
   3   2  10      376.34      358.72     64.70 o 
   4   2  10       26.15       37.83     33.87 o 
   5   2  10     1612.59     1562.21    133.98 o 
   6   2  10        3.30      -24.50     59.58 o 
  -7   3  10       37.24       77.22     59.09 o 
  -6   3  10      358.03      564.11    127.35 o 
  -5   3  10        0.48       37.11     37.47 o 
  -4   3  10      634.16      789.50     65.10 o 
  -3   3  10      481.09      544.17     54.64 o 
  -2   3  10      387.29      445.04     51.28 o 
  -1   3  10       34.35       65.96     36.74 o 
   0   3  10      973.98      991.85    190.28 o 
   1   3  10     1047.17      954.53     95.92 o 
   2   3  10      234.50      226.90    122.63 o 
   3   3  10     1112.02     1082.08    107.51 o 
   4   3  10     1425.74     1488.94    184.23 o 
   5   3  10        1.44       35.94     48.63 o 
   6   3  10      698.73      797.38    139.81 o 
  -7   4  10        0.31      -36.36     36.36 o 
  -6   4  10       33.42       41.27     33.43 o 
  -5   4  10      121.49       77.42     35.19 o 
  -4   4  10      711.94      814.41     66.55 o 
  -3   4  10        3.45      -24.60     24.60 o 
  -2   4  10     1424.76     1548.09     89.66 o 
  -1   4  10      165.26      174.32     78.42 o 
   0   4  10     1114.88     1088.30    103.68 o 
   1   4  10      281.01      289.58     44.86 o 
   2   4  10     1826.34     1871.02    195.21 o 
   3   4  10        7.99      -56.63     56.63 o 
   4   4  10     1567.09     1583.88    188.47 o 
   5   4  10      147.02      189.47     84.38 o 
   6   4  10       93.40      166.66     76.21 o 
  -7   5  10      138.19      178.17     82.65 o 
  -6   5  10       25.42       51.66     62.13 o 
  -5   5  10      104.90       18.39     51.01 o 
  -4   5  10      424.26      451.22     65.50 o 
  -3   5  10     1641.09     1631.64    119.86 o 
  -2   5  10        7.80      -11.92     27.69 o 
  -1   5  10     4140.59     3928.29    222.12 o 
   0   5  10     3538.32     3326.44    180.15 o 
   1   5  10      667.33      707.07     70.45 o 
   2   5  10       38.53       36.37     46.69 o 
   3   5  10     1499.49     1815.76    198.14 o 
   4   5  10      159.57       75.42     61.48 o 
   5   5  10      247.84      400.01    107.18 o 
   6   5  10       60.89      -19.29     49.01 o 
  -6   6  10      216.35      218.49     85.33 o 
  -5   6  10      376.59      341.46     95.84 o 
  -4   6  10      325.36      230.63     51.22 o 
  -3   6  10       95.49      205.28     58.51 o 
  -2   6  10     1119.05     1090.46    102.36 o 
  -1   6  10       19.64       36.40     37.75 o 
   0   6  10      140.58      129.19     45.21 o 
   1   6  10      465.02      503.67     65.90 o 
   2   6  10      690.14      673.30     74.72 o 
   3   6  10       24.65       -9.74     44.85 o 
   4   6  10      462.66      442.12    112.54 o 
   5   6  10     1087.42     1055.64    167.59 o 
   6   6  10        8.37       48.56     47.38 o 
  -6   7  10      718.16      672.68    142.92 o 
  -5   7  10       34.06       59.63     63.19 o 
  -4   7  10     2588.54     2802.62    257.11 o 
  -3   7  10        3.73      -15.06     59.66 o 
  -2   7  10       40.85       20.05     29.10 o 
  -1   7  10      361.55      389.86     70.08 o 
   0   7  10     1613.98     1538.09    188.43 o 
   1   7  10        0.54       -5.19     28.88 o 
   2   7  10     1534.98     1502.15    114.52 o 
   3   7  10      246.79      262.06     86.84 o 
   4   7  10      473.77      430.72    109.89 o 
   5   7  10       46.86      118.34     73.05 o 
  -6   8  10        0.99      -70.64     70.64 o 
  -5   8  10      130.57      178.67     82.81 o 
  -4   8  10      416.02      557.67     77.86 o 
  -3   8  10      298.72      207.14     49.38 o 
  -2   8  10       13.00       40.99     54.62 o 
  -1   8  10      527.81      606.70    121.68 o 
   0   8  10      105.52      142.00     74.31 o 
   1   8  10      424.30      486.01     95.46 o 
   2   8  10      571.38      568.13     76.20 o 
   3   8  10      358.18      385.56     87.29 o 
   4   8  10      553.86      717.47    145.59 o 
   5   8  10      369.04      384.84    106.11 o 
  -5   9  10        2.51       -5.68     62.93 o 
  -4   9  10       98.39      125.54     44.72 o 
  -3   9  10      921.48      950.73    157.25 o 
  -2   9  10     1238.73     1339.04    186.17 o 
  -1   9  10      887.29      884.97    151.28 o 
   0   9  10      118.57       89.82     71.31 o 
   1   9  10     1543.04     1514.02    167.98 o 
   2   9  10       83.05      139.35     62.88 o 
   3   9  10     1210.27     1199.84    113.03 o 
   4   9  10        1.06        5.84     48.58 o 
   5   9  10        1.77      -42.38     64.39 o 
  -5  10  10      400.49      434.34    136.14 o 
  -4  10  10      177.41      214.40     87.50 o 
  -3  10  10       18.30      120.92     70.13 o 
  -2  10  10      298.35      328.30    103.62 o 
  -1  10  10     1070.60     1023.45    166.82 o 
   0  10  10       99.49       47.63     52.99 o 
   1  10  10      321.58      339.14     89.88 o 
   2  10  10     1547.33     1604.71    174.50 o 
   3  10  10       29.74       40.69     46.28 o 
   4  10  10      349.31      503.00    124.53 o 
  -4  11  10      215.56      202.49     93.67 o 
  -3  11  10       59.32       37.58     66.59 o 
  -2  11  10      534.29      669.23    140.28 o 
  -1  11  10        2.05      171.06     89.97 o 
   0  11  10     2012.62     2299.45    252.43 o 
   1  11  10      193.38      117.69     63.50 o 
   2  11  10      193.17      292.72     83.52 o 
   3  11  10      304.62      449.07    105.02 o 
  -4  12  10        9.06       17.04     61.15 o 
  -3  12  10      318.26      329.73    106.56 o 
  -2  12  10      220.74      443.42    121.86 o 
  -1  12  10      456.33      497.71    125.87 o 
   0  12  10       13.52       21.33     58.48 o 
   1  12  10      555.13      801.92    145.20 o 
   2  12  10      196.17      235.97     81.09 o 
   3  12  10       28.11       47.04     45.53 o 
  -3  13  10      339.25      281.31    100.96 o 
  -2  13  10       23.71       60.66     58.73 o 
  -1  13  10       33.30      139.60    104.19 o 
   0  13  10      628.83      938.38    176.81 o 
   1  13  10      270.42      189.22     73.44 o 
   2  13  10      151.27      214.02     79.38 o 
   3  13  10      597.76      780.75    142.05 o 
   4  13  10       12.69       74.14     65.03 o 
  -2  14  10      566.11      695.41    158.88 o 
  -1  14  10        4.50      -14.41     75.03 o 
   0  14  10       79.16      181.72     90.52 o 
   1  14  10      169.34       60.85     47.41 o 
   2  14  10     1021.46     1122.06    173.33 o 
   3  14  10      108.86       76.60     79.13 o 
  -1  15  10        9.22       62.74     71.71 o 
   0  15  10      156.12       96.32     50.72 o 
   1  15  10       47.55      -21.85     69.08 o 
   2  15  10       42.76      158.10     78.24 o 
   0  16  10       11.79     -131.57    131.57 o 
  -5   0  11        2.41       -2.25     44.76 o 
  -3   0  11     1758.87     1966.03    130.91 o 
  -1   0  11     3017.24     2980.10    163.40 o 
   1   0  11      930.77      784.95    133.39 o 
   3   0  11     1112.53     1269.27    169.54 o 
   5   0  11      218.94      240.55     94.72 o 
  -7   1  11        1.46      -43.34     43.34 o 
  -6   1  11        1.94       29.36     62.27 o 
  -5   1  11      215.59      224.55     75.70 o 
  -4   1  11      132.25      109.17     36.33 o 
  -3   1  11        4.22       21.19     24.09 o 
  -2   1  11      771.61      815.59     61.88 o 
  -1   1  11     1112.29     1226.67     88.12 o 
   0   1  11      181.09      120.92     92.34 o 
   1   1  11     1177.81     1184.91    112.56 o 
   2   1  11     1941.33     1882.28    143.88 o 
   3   1  11       13.74        4.08     35.35 o 
   4   1  11     1342.04     1486.69    136.39 o 
   5   1  11      569.44      533.84    121.28 o 
  -7   2  11        7.15       46.94     49.27 o 
  -6   2  11       95.19       37.70     57.86 o 
  -5   2  11        8.81       62.93     39.18 o 
  -4   2  11     1090.94     1182.30     83.82 o 
  -3   2  11       51.35        3.16     24.15 o 
  -2   2  11        1.87       16.91     36.44 o 
  -1   2  11       49.04       19.29     42.88 o 
   0   2  11      487.81      616.29     80.92 o 
   1   2  11        1.67       11.30     34.82 o 
   2   2  11      887.70      966.03    131.76 o 
   3   2  11       15.35        1.81     36.84 o 
   4   2  11      292.43      257.69    120.42 o 
   5   2  11        0.38      -60.72     60.72 o 
  -7   3  11       54.63       98.31     72.30 o 
  -6   3  11        6.07       52.87     53.81 o 
  -5   3  11      171.95      111.37     66.85 o 
  -4   3  11       20.06      -12.13     22.80 o 
  -3   3  11       79.88       83.37     29.50 o 
  -2   3  11      299.18      397.25     52.11 o 
  -1   3  11     1091.48     1088.33    104.69 o 
   0   3  11      580.27      495.13    100.72 o 
   1   3  11     1626.80     1732.22    192.32 o 
   2   3  11      778.69      658.79    125.63 o 
   3   3  11       12.43      -10.03     55.48 o 
   4   3  11      149.24       22.36     53.45 o 
   5   3  11     1343.71     1497.15    197.49 o 
  -6   4  11       16.21       91.98     62.88 o 
  -5   4  11        2.38       20.32     66.03 o 
  -4   4  11      547.41      537.20     74.66 o 
  -3   4  11      372.87      411.31     68.93 o 
  -2   4  11      215.04      278.34     55.79 o 
  -1   4  11      304.46      332.46     65.46 o 
   0   4  11     1138.46     1064.64    147.47 o 
   1   4  11      197.54      197.76     74.81 o 
   2   4  11      160.45       91.56     42.11 o 
   3   4  11     1060.44      973.26    155.51 o 
   4   4  11      211.21      156.36     71.31 o 
   5   4  11      497.42      669.72    142.37 o 
  -6   5  11      696.97      577.74    131.81 o 
  -5   5  11       81.92      100.64     59.68 o 
  -4   5  11      304.90      263.44     54.41 o 
  -3   5  11       70.75       47.44     31.02 o 
  -2   5  11       67.50       66.64     35.92 o 
  -1   5  11        3.26       38.36     33.63 o 
   0   5  11        7.70      -11.19     42.75 o 
   1   5  11       44.70      -15.25     62.34 o 
   2   5  11     3761.27     3957.65    298.22 o 
   3   5  11        0.71      -16.04     42.51 o 
   4   5  11     1605.11     1719.97    209.27 o 
   5   5  11        2.80       44.01     65.96 o 
  -6   6  11     1105.97     1100.30    186.61 o 
  -5   6  11      265.09      122.74     60.90 o 
  -4   6  11      205.38      230.01     82.95 o 
  -3   6  11     2039.08     2141.58    148.50 o 
  -2   6  11     1827.45     1911.03    170.72 o 
  -1   6  11      545.02      477.53     73.99 o 
   0   6  11     3644.60     3409.23    193.30 o 
   1   6  11      125.60       94.92     67.59 o 
   2   6  11      669.97      752.75    136.59 o 
   3   6  11      640.29      441.07    111.18 o 
   4   6  11      193.66      274.04     90.85 o 
  -5   7  11      319.72      539.56    131.92 o 
  -4   7  11      861.76      762.27    147.57 o 
  -3   7  11     1392.28     1369.02    121.59 o 
  -2   7  11      438.28      389.13     69.83 o 
  -1   7  11     1071.64     1078.83    170.12 o 
   0   7  11        0.29       52.70     38.01 o 
   1   7  11     1557.58     1660.66    191.76 o 
   2   7  11       60.78      -31.15     59.67 o 
   3   7  11       17.14       33.50     54.21 o 
   4   7  11        3.22       34.03     68.66 o 
  -5   8  11        4.95      -73.86     73.86 o 
  -4   8  11       19.86       -1.62     56.72 o 
  -3   8  11      782.41     1035.97    107.47 o 
  -2   8  11        1.30       38.05     34.62 o 
  -1   8  11      145.34      269.38    104.26 o 
   0   8  11      940.41      921.50    106.73 o 
   1   8  11      136.50       94.32     59.15 o 
   2   8  11      568.23      488.33    115.13 o 
   3   8  11     1530.44     1748.67    208.62 o 
   4   8  11      178.63      152.29     77.17 o 
  -4   9  11        6.84      132.43     85.95 o 
  -3   9  11      124.21      126.45     47.33 o 
  -2   9  11     1154.39     1290.82    125.49 o 
  -1   9  11        2.09       67.17     45.03 o 
   0   9  11        2.27       42.35     38.56 o 
   1   9  11      125.47      103.98     73.33 o 
   2   9  11     1313.47     1539.00    196.16 o 
   3   9  11        0.20      -40.73     52.24 o 
  -4  10  11        2.57       71.37     77.28 o 
  -3  10  11      431.95      526.67     88.18 o 
  -2  10  11       27.56       29.33     75.12 o 
  -1  10  11      359.28      233.92     96.28 o 
   0  10  11      423.53      344.10    104.45 o 
   2  10  11       99.88       61.47     54.74 o 
   3  10  11       76.32      -28.65     66.77 o 
  -3  11  11        4.82       -2.38     61.57 o 
  -2  11  11      234.56      222.94     92.74 o 
  -1  11  11      374.13      270.90     98.03 o 
   0  11  11       30.40       99.84     74.45 o 
   1  11  11      986.47     1088.16    155.20 o 
  -2  12  11       66.29      128.68     95.48 o 
  -1  12  11        8.53      120.90     86.43 o 
   0  12  11     1253.45     1054.44    259.62 o 
   1  12  11       33.02      123.19     71.31 o 
  -1  13  11       80.52      104.97     78.24 o 
   0  13  11        0.64      -30.47    138.43 o 
   1  13  11      227.17      445.16    113.52 o 
   0  14  11       10.48     -153.05    153.05 o 
   1  14  11       10.25       55.11     69.91 o 
   0  15  11        6.53     -129.21    129.21 o 
   1  15  11      523.33      482.50    124.86 o 
  -4   0  12      505.59      396.47     94.18 o 
  -2   0  12      184.51      246.35     54.58 o 
   0   0  12      552.24      634.63    118.42 o 
   2   0  12      874.41      899.05    144.22 o 
   4   0  12      938.64     1051.71    168.49 o 
  -6   1  12      243.54      194.40     80.26 o 
  -5   1  12       39.87       86.57     59.15 o 
  -4   1  12      281.02      304.41     55.91 o 
  -3   1  12      573.56      733.78     72.18 o 
  -2   1  12      110.01      130.92     46.39 o 
  -1   1  12      179.71      249.84     54.65 o 
   0   1  12      978.26     1001.14    107.91 o 
   1   1  12       84.16      126.26    122.52 o 
   2   1  12      417.57      530.00     86.03 o 
   3   1  12     1556.25     1615.01    143.67 o 
   4   1  12       53.39       85.10     44.88 o 
  -6   2  12       48.04       49.41     46.33 o 
  -5   2  12      295.98      328.34     98.32 o 
  -4   2  12       15.50      -34.78     59.13 o 
  -3   2  12      389.71      497.00     59.20 o 
  -2   2  12       65.99       69.71     29.36 o 
  -1   2  12     1396.59     1177.46    115.18 o 
   0   2  12      455.28      325.63     75.87 o 
   1   2  12     2009.51     2030.32    188.89 o 
   2   2  12      271.70      279.68     67.58 o 
   3   2  12      312.20      388.07     85.18 o 
   4   2  12       81.76       -5.84     44.94 o 
  -6   3  12      236.29      224.68     90.03 o 
  -5   3  12       14.75      -53.99     57.28 o 
  -4   3  12      409.63      519.65    116.31 o 
  -3   3  12      408.06      469.51     74.36 o 
  -2   3  12       34.07       90.81     44.11 o 
  -1   3  12      523.78      540.31     81.75 o 
   0   3  12     2310.36     2482.52    234.86 o 
   1   3  12        0.49       -3.81     48.40 o 
   2   3  12      739.85      595.70    122.55 o 
   3   3  12      715.12      724.12    142.72 o 
   4   3  12       85.16      -12.12     65.92 o 
  -6   4  12      208.24      353.38    109.00 o 
  -5   4  12       45.90       65.52     67.90 o 
  -4   4  12      166.89       67.88     57.89 o 
  -3   4  12        2.09       45.93     35.60 o 
  -2   4  12     2895.89     2777.53    172.64 o 
  -1   4  12      269.33      271.73     96.64 o 
   0   4  12      122.58      129.53     68.66 o 
   1   4  12      154.18      189.62     82.78 o 
   2   4  12      769.18      667.94    136.77 o 
   3   4  12        6.26      -64.22     69.71 o 
   4   4  12      763.44     1002.95    167.29 o 
  -5   5  12      133.84      145.71     76.74 o 
  -4   5  12       32.61       -8.87     47.79 o 
  -3   5  12       55.80       10.19     78.05 o 
  -2   5  12      117.43      120.63     57.66 o 
  -1   5  12      243.52      410.21    133.55 o 
   0   5  12      422.16      424.05    101.51 o 
   1   5  12      226.89      146.34     70.61 o 
   2   5  12      292.63      517.46    125.25 o 
   3   5  12     1594.78     1884.52    222.13 o 
  -5   6  12      506.51      426.49    115.39 o 
  -4   6  12       42.80       40.55     55.03 o 
  -3   6  12        3.98       46.03     40.67 o 
  -2   6  12      504.67      503.79    131.68 o 
  -1   6  12      347.99      381.53     93.40 o 
   0   6  12      107.73       84.86     56.17 o 
   1   6  12      886.72      874.16    149.57 o 
   2   6  12      329.79      341.90    106.04 o 
   3   6  12      118.51      203.12     86.13 o 
  -4   7  12       70.42       27.20     52.76 o 
  -3   7  12        1.88       37.56     56.06 o 
  -2   7  12      308.05      322.88     84.74 o 
  -1   7  12       74.88       45.91     45.37 o 
   0   7  12     1400.51     1227.25    170.96 o 
   1   7  12       28.42       26.54     42.91 o 
   2   7  12      598.02      561.71    134.94 o 
   3   7  12        1.67       21.51     58.50 o 
  -4   8  12      470.80      412.84    120.98 o 
  -3   8  12      336.03      367.55     72.61 o 
  -2   8  12      344.40      246.79    110.71 o 
  -1   8  12      215.36      184.14     57.00 o 
   0   8  12       13.97      -69.73     69.73 o 
   1   8  12      674.86      544.25    121.12 o 
   2   8  12      139.46      132.96     78.00 o 
  -3   9  12      297.67      245.24    113.08 o 
  -2   9  12       23.62       36.00     35.29 o 
  -1   9  12     1037.11      970.31    113.95 o 
   0   9  12       18.99       12.32     53.78 o 
   1   9  12      257.12      224.97     98.59 o 
   2   9  12      127.89      216.41     95.51 o 
  -3  10  12       41.10      -53.50     62.10 o 
  -2  10  12      507.12      668.04     98.05 o 
  -1  10  12      108.10      197.15     64.32 o 
   0  10  12      492.69      396.11    116.36 o 
   1  10  12      290.35      270.72     90.86 o 
  -3  11  12       78.75       73.03     62.34 o 
  -2  11  12       14.84      154.87     80.71 o 
  -1  11  12       24.21       50.15     49.50 o 
   0  11  12     1072.64     1103.76    174.72 o 
  -3  12  12      107.68      112.18     71.30 o 
  -3   0  13      303.37      389.14     97.38 o 
  -1   0  13      840.52      832.57    144.22 o 
   1   0  13      146.31       76.91     60.36 o 
  -5   1  13      423.89      496.65    116.33 o 
  -4   1  13        8.83        3.80     60.02 o 
  -3   1  13      182.72      222.88     43.11 o 
  -2   1  13     2125.65     2224.49    159.12 o 
  -1   1  13       58.32       42.63     56.08 o 
   0   1  13      366.64      323.27     70.28 o 
   1   1  13     1203.18     1288.60    129.54 o 
   2   1  13       78.20      134.12     54.13 o 
  -5   2  13        1.93      -51.60     51.60 o 
  -4   2  13      133.84      289.92     89.88 o 
  -3   2  13        1.00      -28.70     40.15 o 
  -2   2  13      187.93      101.91     41.67 o 
  -1   2  13       25.79       18.73     52.19 o 
   0   2  13     1723.08     1699.05    205.87 o 
   1   2  13        4.22       -7.97     35.81 o 
   2   2  13      719.13      922.98    113.86 o 
  -5   3  13      232.83      397.30    115.93 o 
  -4   3  13       16.53        1.17     42.05 o 
  -3   3  13       41.05       82.11     43.12 o 
  -2   3  13       15.27       -3.57     37.27 o 
  -1   3  13      103.95      183.88     74.26 o 
   0   3  13      178.12      199.13     83.99 o 
   1   3  13     1327.83     1238.82    175.05 o 
   2   3  13      158.31      149.41     94.05 o 
  -5   4  13        4.71      129.01     68.54 o 
  -4   4  13        9.47      156.45     84.38 o 
  -3   4  13      719.10      816.12    101.82 o 
  -2   4  13      143.07      218.41     59.51 o 
  -1   4  13      522.93      454.02    104.68 o 
   0   4  13      357.61      306.56     96.69 o 
   1   4  13       34.59       29.44     57.69 o 
   2   4  13      146.13       71.49     52.98 o 
  -4   5  13      502.69      299.59    106.61 o 
  -3   5  13        3.39       -5.68     35.79 o 
  -2   5  13     1366.21     1297.87    127.44 o 
  -1   5  13       44.42      -10.84     38.22 o 
   0   5  13      823.49      574.51    125.51 o 
   1   5  13      144.48      153.37     75.71 o 
   2   5  13      131.08       42.95     57.69 o 
  -4   6  13      919.06      894.16    165.59 o 
  -3   6  13       44.46       40.80     52.77 o 
  -2   6  13       19.17      -13.51     34.50 o 
  -1   6  13       87.92      140.19     59.95 o 
   0   6  13      874.29      851.88    150.56 o 
   1   6  13        0.67       60.26     72.51 o 
  -3   7  13      319.93      405.28     74.80 o 
  -2   7  13        0.21       74.52     45.72 o 
  -1   7  13      130.57      161.64     58.59 o 
   0   7  13       72.59      118.61     58.15 o 
   1   7  13     1162.07     1192.27    182.43 o 
  -3   8  13      319.34      372.19    100.15 o 
  -2   8  13        8.55       59.09     48.96 o 
  -1   8  13      630.80      709.89    108.68 o 
   0   8  13      324.33      226.48     85.99 o 
  -3   9  13        1.49      -58.75     58.75 o 
  -2   9  13      679.24      809.17    144.16 o 
  -1   9  13        9.94      -47.36     59.94 o 
   0   9  13      421.67      458.16    118.38 o 
  -2  10  13       38.96        7.55     54.35 o 
  -1  10  13      126.85      149.95     78.80 o 
  -2  11  13      272.82      136.65     67.23 o 
   0   0  14      315.64      422.87    119.41 o 
  -3   1  14      117.22       91.02     62.63 o 
  -2   1  14       16.17       79.44     63.72 o 
  -1   1  14      608.00      768.82    142.60 o 
   0   1  14      153.74      150.06     50.01 o 
   1   1  14        6.85        3.66     37.14 o 
  -4   2  14       18.43       35.46     46.62 o 
  -3   2  14      289.63      273.53     64.69 o 
  -2   2  14       16.54       54.09     43.15 o 
  -1   2  14      153.60      191.31     87.64 o 
   0   2  14      147.10      168.19     81.99 o 
  -4   3  14      647.21      612.92    138.01 o 
  -3   3  14       41.57      -31.16     90.37 o 
  -2   3  14      111.61      102.46     48.15 o 
  -1   3  14      243.22      265.13     97.74 o 
   0   3  14      338.78      237.51     79.02 o 
  -3   4  14       10.04      -19.63     54.15 o 
  -2   4  14     1001.37     1018.87    260.89 o 
  -1   4  14       17.31      -50.51     71.91 o 
   0   4  14      299.16      250.29     95.94 o 
  -3   5  14      354.91      358.62     74.53 o 
  -2   5  14       76.03      123.42    138.40 o 
  -1   5  14     1098.15     1281.43    187.95 o 
   0   5  14       32.33       33.76     59.44 o 
  -2   6  14      341.00      286.82     90.76 o 
  -1   6  14       91.44       63.67     62.78 o 
  -2   7  14       80.37      121.91     72.89 o 
  -1   7  14        2.33      -32.82     56.16 o 
  -2   8  14      602.63      779.42    149.56 o 
  -2   1  15      336.71      548.95    125.81 o 
  -2   2  15      206.98      114.68     79.77 o 
  -2   3  15       33.95       43.32     48.98 o 
                                                 
